# Supplementary material for: A validation and extended description of the Lund taxonomy for urothelial carcinoma using the TCGA cohort
Source: Sci Rep. 2018 Feb 27;8:3737. doi: 10.1038/s41598-018-22126-x (PMC5829240; doi:10.1038/s41598-018-22126-x)
Supplement: Supplementary file 2 — Supplementary File 1 [file 41598_2018_22126_MOESM2_ESM.csv]

Gene	UroA-Prog	Uro-Inf	UroB	UroC	GU	GU-Inf1	GU-Inf2	Ba/Sq-Inf	Ba/Sq	Mes-like	Sc/NE-like	Inf
ABCD3	0.519403	-0.175752	-0.034127	0.846881	1.258198	0.219702	-0.224044	-0.69003	-0.611063	-0.689334	-0.409653	-0.538698
ABHD11	0.127972	0.167176	-0.005385	0.109893	0.283357	0.441519	0.237751	-0.177851	-0.333074	-0.378456	-0.10356	-0.005807
ABHD12	0.281745	0.102188	-0.214588	0.401617	0.619354	0.058738	0.212455	-0.259657	-0.438956	-0.213362	-0.223801	-0.178277
ABL1	-0.302396	-0.027978	-0.270751	-0.069107	0.060048	0.00011	0.223897	0.140176	0.017843	0.318606	0.419235	0.162307
ACER2	1.530302	0.621183	-0.07311	0.983602	1.119932	-0.110294	0.675097	-1.160884	-1.496704	-1.50033	-1.53496	0.258664
ACKR2	0.336595	0.19865	-0.225796	0.422314	1.510124	2.189585	0.596126	0.507928	0.034594	-0.372385	-0.330719	0.107091
ACOX1	0.819444	-0.007018	-0.15026	0.861837	1.000744	0.112344	-0.328541	-0.801796	-0.929095	-0.993259	-0.771508	-0.255917
ACOX3	0.426599	0.199525	-0.075505	0.420721	0.63375	0.005993	0.152405	-0.336363	-0.441705	-0.317065	-0.627923	-0.083286
ACSF2	0.700257	0.03015	-0.235482	0.596211	1.085907	0.315692	0.058277	-0.422095	-1.196373	-0.893972	-0.851728	-0.204913
ACSL1	0.26684	0.014547	0.20392	0.811504	0.719688	0.167395	-0.027171	-0.444896	0.005008	-0.012272	-0.817904	-0.350482
ACSL5	1.16113	0.042377	0.209409	0.532647	0.543878	0.203111	0.084932	-0.444079	-0.823745	-0.610733	-1.072432	-0.238132
ACTB	-0.422894	-0.028758	-0.155494	-0.160232	-0.209453	0.173919	0.085036	0.343516	0.251648	0.377879	-0.190305	0.133962
ACTL6A	0.053858	-0.567475	-0.022409	0.148379	0.256644	0.143237	-0.493226	-0.203386	0.121476	-0.262703	0.341498	-0.510814
ACTN1	-0.603379	0.167736	-0.219489	-0.413279	-0.461262	0.241674	0.198717	0.987912	0.665998	0.790687	-0.298669	0.651216
ACTR3	-0.070632	-0.293047	0.173741	0.018957	-0.15694	0.012752	-0.6031	0.137037	0.349562	0.272201	-0.115094	-0.08653
ADAD2	-0.038837	0.246412	-0.005305	-0.079324	-0.162332	-0.078212	0.207229	0.08912	0.026399	0.051999	-0.131914	0.21037
ADAM12	-0.328098	0.224281	-0.235294	-0.066744	-0.462621	0.21548	0.387447	1.063418	0.688693	0.604269	-0.349178	1.020919
ADAM19	-0.493444	0.098531	-0.133249	-0.176795	-0.506422	0.074778	0.026982	0.989679	0.348825	0.933721	0.094388	0.652608
ADAM33	-0.151484	0.321736	-0.031529	-0.084392	-0.171881	-0.007793	0.389452	0.169944	-0.032029	0.276293	-0.080283	0.53144
ADAMTS12	-0.292284	0.188417	-0.185314	-0.162223	-0.315027	0.038979	0.43857	0.7969	0.52419	0.398989	-0.090289	0.802137
ADAMTS14	-0.257961	0.315352	-0.105701	-0.198931	-0.291728	-0.040537	0.47839	0.642795	0.292076	0.467805	-0.053634	0.550951
ADAMTS2	-0.418129	0.245332	-0.253322	-0.161138	-0.509002	0.03651	0.242283	0.970846	0.510125	0.445546	-0.294036	0.796971
ADARB1	-0.271475	0.028356	-0.431555	-0.170166	0.255262	0.255687	0.088801	0.205844	0.141256	0.629804	-0.107948	0.201902
ADCY7	-0.429453	0.099452	-0.042036	-0.213145	-0.400701	0.134006	0.040506	0.473597	0.408973	0.612986	-0.148587	0.241324
ADD2	-0.189034	0.150076	-0.072013	-0.033051	-0.096793	-0.03634	0.200898	0.18943	0.090998	0.33691	1.160357	0.023989
ADGRA2	-0.22731	0.321482	-0.088113	-0.103644	-0.342948	-0.078726	0.355697	0.408699	0.051644	0.29617	-0.114788	0.64131
ADGRD1	-0.088583	0.343558	-0.039429	-0.007575	-0.167763	-0.038325	0.330942	0.186749	-0.039046	0.40577	-0.034105	0.490042
ADGRG1	0.365653	0.154016	0.397606	0.137123	-0.294562	-0.335896	-0.154834	-0.051404	-0.144394	-1.3837	-0.693209	0.152706
ADIRF	1.087803	0.339517	-0.282991	0.979792	0.650984	-0.42929	0.397856	-1.243871	-1.695977	-1.693996	-2.034156	-0.370827
AEBP1	-0.77479	0.534198	-0.367564	-0.257667	-0.73617	0.1989	0.520821	1.012321	0.21986	0.434951	-0.300954	1.412496
AFTPH	0.32432	-0.165552	0.150377	0.521814	0.613126	-0.040044	-0.34395	-0.276573	-0.171992	-0.387801	-0.032102	-0.238001
AGRN	0.022883	0.236379	0.054011	-0.000414	0.071519	0.226164	0.077824	0.107519	-0.211314	-0.531172	-0.988837	0.301811
AHNAK	-0.126293	0.095289	0.11639	-0.260093	-0.298441	0.071708	-0.07469	0.149789	0.395799	0.152309	-1.028409	0.282269
AHNAK2	-0.476917	0.191062	0.326797	-0.391202	-0.646382	0.339253	0.134654	1.368132	2.333456	0.575718	-0.519904	0.562744
AHR	0.573661	-0.220378	0.29194	0.535768	0.220116	-0.443057	-0.457382	-0.439845	-0.356631	-0.854909	-1.355438	-0.07216
AIF1	-0.4134	0.155985	0.12875	-0.106965	-0.327039	0.102057	0.175691	0.48608	0.125205	0.968489	-0.123669	0.123198
AKAP12	-0.055234	-0.004083	-0.437038	0.194756	0.267985	0.000844	0.210189	0.093065	-0.242628	0.381136	-0.032122	0.185915
AKR1B1	0.125465	0.05983	0.097388	-0.062027	0.169316	0.918835	0.229968	0.020729	-0.311119	0.226704	-0.184764	0.111517
AKR1C2	1.514135	0.348246	1.448785	0.914496	-0.294204	-1.08923	0.052509	-0.701765	0.650573	-1.800901	-1.423715	0.834914
ALAS1	0.343509	0.155861	-0.170213	0.588877	0.977118	0.2644	0.189319	-0.382995	-0.479438	-0.128548	-0.478428	-0.284141
ALS2CL	0.234966	0.263587	0.290617	-0.168943	-0.094972	-0.072563	0.213438	-0.024835	0.323689	-0.678458	-0.901678	-0.039142
AMIGO1	-0.052151	0.164334	-0.02094	-0.015931	-0.010741	-0.059274	0.373922	0.010359	-0.091985	-0.023966	-0.047743	0.220899
AMOT	-0.077345	0.172923	-0.295676	0.26002	1.125324	1.130217	0.403928	-0.243951	-0.599058	-0.363948	0.725194	-0.401486
AMOTL2	-0.214891	0.069844	-0.105508	-0.105674	0.060608	0.66901	0.127464	0.370345	-0.033063	-0.062835	-0.110376	0.149964
ANGPTL2	-0.171886	0.243803	-0.197231	-0.097161	-0.346562	0.112467	0.427591	0.649748	0.113268	0.432345	-0.144611	0.913972
ANKRD13A	-0.208731	-0.120735	-0.057911	0.134069	0.424537	0.64534	0.046832	-0.051172	-0.052813	-0.00198	-0.19285	0.055206
ANKRD27	0.120624	-0.121609	-0.137085	0.379653	0.481524	0.158959	-0.043304	-0.105435	-0.128637	-0.174093	-0.18797	-0.05928
ANKRD36	-0.915538	-0.187374	-0.552647	-0.320067	0.631721	0.389126	0.238053	0.130345	-0.228585	0.429746	0.976757	0.101558
ANKRD50	0.527584	-0.143691	0.793812	-0.008855	0.117112	-0.164447	-0.43977	-0.11686	-0.155405	-0.326086	-0.012964	-0.016697
ANKS1A	0.431998	0.235264	-0.202238	0.606248	0.553516	0.189647	0.092978	-0.331911	-0.376459	-0.424806	-0.313569	0.142317
ANO10	0.196753	-0.189817	0.010725	0.281298	0.530136	0.146925	-0.213181	-0.205096	-0.223616	-0.151149	-0.041985	-0.276491
ANXA1	-0.459824	-0.560443	0.024837	-0.27799	-0.056693	0.809012	-0.101471	0.62301	2.070911	0.372085	-1.028035	-0.377335
ANXA5	-0.857128	-0.185084	0.007578	-0.306407	-0.55206	0.14814	-0.154617	0.571285	0.495528	0.80108	0.15142	0.212717
ANXA6	-0.705385	0.184889	-0.168006	-0.310161	-0.602818	0.050123	0.140331	0.55906	-0.122982	1.128424	0.242322	0.555625
ANXA9	0.408307	0.197117	-0.100273	0.79496	1.620669	0.624338	0.714908	-0.578369	-0.5111	-0.685807	-0.488602	-0.308973
AP1M2	0.299818	-0.165785	0.037013	0.228682	0.4008	0.158427	-0.079298	-0.425801	-0.202033	-1.528741	-0.434973	-0.494572
AQP3	0.719778	0.328704	1.528372	-0.560612	-0.55199	-0.947374	0.308991	0.066081	1.455208	-1.457412	-1.726136	0.731656
AQR	0.243463	-0.265158	0.101975	0.100602	0.072819	-0.052131	-0.557581	-0.17379	0.056753	-0.187239	0.164955	-0.304405
ARFGEF3	0.431937	-0.092807	-0.118182	0.320094	0.69569	0.131497	-0.211689	-0.66226	-0.839721	-0.719896	0.041215	-0.261337
ARHGAP12	0.425928	-0.264953	-0.180969	0.508282	0.623819	0.160238	-0.330066	-0.387335	-0.437646	-0.332294	-0.022439	-0.174729
ARHGAP23	0.265923	0.203993	0.16051	0.235506	0.074624	-0.271216	0.195797	-0.231905	-0.404793	-0.64991	-1.25813	-0.074755
ARHGAP27	0.077531	0.154566	-0.058214	0.024758	0.115664	0.093908	0.198422	-0.162493	-0.136884	-0.205443	-0.54652	-0.058525
ARHGAP29	-0.224254	-0.299341	-0.331813	0.158596	0.71646	1.192432	-0.019115	0.295384	-0.265063	0.131111	0.050635	-0.059685
ARHGEF25	-0.293409	0.162847	-0.205439	-0.024607	-0.247606	-0.142053	0.21215	0.249702	-0.078577	0.445618	0.243871	0.600597
ARHGEF4	-0.016198	0.137625	0.232923	-0.130881	-0.215515	-0.149973	0.115327	0.225003	0.919568	-0.0067	0.156425	0.105498
ARID5A	-0.31571	0.235337	-0.058736	-0.147543	-0.261222	0.053021	0.227397	0.33255	0.06911	0.529418	-0.089345	0.316021
ARL4D	0.0525	0.121257	0.129192	-0.103871	-0.277388	-0.222493	0.00323	0.33191	0.838889	-0.10456	-0.323053	0.163695
ARNT2	-0.08034	0.059674	-0.215708	0.169634	0.089415	-0.055915	0.066735	-0.095185	-0.251923	-0.054797	0.894824	0.077496
ARPC3	0.137837	-0.305205	0.161751	0.161394	0.027135	0.08727	-0.61537	-0.063564	0.114969	-0.018276	-0.262055	-0.506953
ASAP3	-0.180008	0.115272	-0.205339	0.031536	0.209681	0.340239	0.323739	-0.020391	-0.264582	0.079663	-0.150395	0.135376
ASRGL1	-0.233368	0.125286	-0.178762	0.031645	0.547393	0.197799	0.159981	-0.035709	-0.143434	0.160003	0.959792	0.060958
ATP10A	-0.169482	0.153628	-0.130989	-0.080042	-0.209041	-0.01055	0.174829	0.28584	0.075336	0.181806	-0.051615	0.400096
ATP11A	-0.113246	-0.128558	-0.159197	-0.105729	-0.022717	0.615233	-0.163298	0.100875	0.103748	0.1542	0.322806	-0.184711
ATP11B	0.19944	-0.505562	0.170911	0.220175	0.703909	-0.013238	-0.508885	-0.411682	0.268511	-0.310914	-0.152857	-0.607691
ATP1B3	-0.082772	-0.164081	0.431194	-0.165457	-0.263739	-0.046727	-0.069472	0.20109	0.908567	0.235374	0.003906	-0.02912
ATP5F1	0.251207	-0.171716	0.13347	0.191818	0.057044	-0.041994	-0.198151	-0.166479	0.075551	-0.207262	-0.139078	-0.468072
ATP7A	0.257945	-0.175829	0.069762	0.281841	0.600248	-0.080966	-0.194341	-0.142446	-0.149341	-0.164324	0.005574	-0.093675
ATP8B1	0.886454	-0.011844	0.316142	0.561073	0.681922	-0.182905	-0.209124	-0.699817	-0.577825	-1.043126	-0.710895	-0.1448
ATP8B2	-0.428835	0.172543	-0.156282	-0.151272	-0.366399	-0.034168	0.204012	0.327866	-0.039898	0.636577	0.375888	0.344386
AXL	-0.367953	0.287021	-0.047527	-0.227218	-0.392216	0.271056	0.10744	0.850732	0.082901	1.145073	-0.15673	0.555604
B3GNT3	0.233455	0.052598	0.06703	0.150975	0.196007	0.215829	0.053386	-0.451609	-0.574452	-1.182611	-1.266981	-0.272556
B4GALT4	0.413084	0.024426	-0.05011	0.7551	0.686157	0.157333	-0.066501	-0.494316	-0.283489	-0.652839	-0.554519	-0.268943
BAG3	-0.079219	0.185912	0.059066	-0.17176	-0.343628	-0.056236	0.086294	0.339364	0.589418	0.136424	-0.512546	0.27255
BAMBI	0.758819	0.381439	-0.510296	1.640197	0.676882	-0.303188	0.207855	-1.063157	-1.443696	-0.866603	0.078791	-0.161288
BARX2	-0.152826	0.269367	0.565332	-0.224352	-0.101842	0.151006	0.317041	0.422855	1.548957	-0.037543	0.209246	0.078776
BATF	0.140074	0.074501	0.030418	0.020202	0.122081	-0.011819	0.245328	-0.025824	-0.471876	-0.074084	-0.719154	0.0159
BCAS1	1.485833	0.56039	0.266832	0.825109	0.824379	-0.184337	0.120875	-0.742103	-1.092816	-1.141561	-1.090004	0.223935
BCAT2	0.68445	0.251435	-0.19578	0.768824	0.724557	-0.07292	0.322469	-0.538871	-0.904059	-0.815557	-0.762298	-0.280529
BCKDHB	0.773062	-0.071576	0.211672	0.524851	0.517477	-0.077439	-0.189628	-0.323261	-0.524106	-0.378317	0.005138	0.133506
BCL6	0.353584	0.110344	0.56201	0.199052	0.20457	-0.262916	0.049402	-0.305307	-0.020578	-0.012724	-0.792282	0.178708
BHLHE23	-0.099501	0.285961	-0.04812	-0.128145	-0.18093	-0.058104	0.370885	0.145532	0.081582	0.137325	-0.099162	0.250046
BHMT	1.47607	0.664106	-0.168856	2.010695	1.640852	-0.1122	0.855223	-0.375613	-0.43673	-0.212765	-0.137405	0.594452
BICD2	-0.037231	0.02332	-0.016889	-0.063378	-0.19505	-0.031163	0.018084	0.131823	0.577055	0.090241	-0.13223	0.129178
BIN1	-0.399748	0.137558	-0.094858	-0.204547	-0.176428	0.07002	0.348494	0.226304	0.087615	0.527313	0.145416	0.239375
BIRC6	0.146205	-0.34277	0.130362	0.198644	0.115512	0.007949	-0.571546	-0.194124	-0.12577	-0.14753	0.004633	-0.297185
BMF	-0.043291	0.131413	-0.238679	0.1109	0.369473	0.144541	0.18493	-0.02983	-0.312614	-0.016007	0.371072	0.103744
BMP1	-0.116123	0.147701	-0.115149	-0.241049	-0.261552	0.113674	0.168196	0.530393	0.440375	0.338673	-0.120596	0.398539
BNIP2	0.266683	-0.339719	0.108456	0.144414	-0.101827	-0.022421	-0.6004	-0.163237	0.041897	-0.075916	-0.065721	-0.421659
BPGM	0.139032	0.050221	-0.034327	0.389799	0.940648	0.743746	-0.063727	0.087707	-0.180154	-0.383073	-0.363642	-0.160642
BPIFA3	-0.006972	0.166354	-0.079656	-0.066528	-0.058332	-0.009076	0.122479	0.079661	0.017623	-0.000326	-0.086362	0.290701
BRK1	0.17096	-0.211774	-0.037763	0.365212	0.391051	0.143062	-0.37403	-0.340002	-0.317148	-0.09841	-0.068551	-0.30652
BSPRY	-0.034078	0.029931	-0.211628	0.093057	0.469376	0.434115	0.34033	-0.346678	-0.117355	-0.408129	0.148381	-0.224951
BTBD11	0.244771	0.098496	0.365296	0.228373	-0.135693	-0.37599	-0.158516	-0.012717	0.720228	-0.214486	-0.214478	0.079875
BTBD16	1.469486	0.675963	0.629552	0.230166	-0.107649	-0.252223	0.384263	0.040649	-0.303224	-0.182461	-0.434044	0.699979
C10orf12	0.637883	-0.049723	0.104853	0.225358	0.075641	-0.009218	-0.288345	-0.206045	-0.202715	-0.328687	-0.034319	-0.096177
C10orf55	-0.147361	0.235413	0.101106	-0.202516	-0.565452	0.094687	-0.113981	0.919348	0.94283	0.64316	-0.470418	0.307685
C10orf99	1.714862	0.645689	0.598086	0.983417	0.00115	-0.488937	0.005258	-0.426247	0.577856	-0.865717	-0.988346	0.321406
C11orf95	-0.121821	0.286034	-0.055244	-0.171399	-0.142456	-0.10108	0.336533	0.164193	0.025845	0.131169	0.00427	0.232329
C16orf87	0.274803	-0.005193	-0.17796	0.495601	0.290629	0.033026	-0.194599	-0.214852	-0.181058	-0.238041	0.064233	0.228616
C1orf162	-0.459928	0.039506	0.159832	-0.023469	-0.339207	0.284297	0.091636	0.450472	0.169368	1.145275	-0.190271	0.244428
C1QL1	-0.143785	0.278715	-0.044599	-0.13808	-0.139093	-0.026809	0.39457	0.159616	0.089299	0.180559	-0.015406	0.263157
C1QTNF4	-0.11454	0.307498	-0.037474	-0.126075	-0.186683	-0.05484	0.322136	0.131824	0.101283	0.182944	-0.080052	0.234351
C3AR1	-0.514141	0.061145	0.116013	-0.144069	-0.490136	0.231484	-0.033614	0.594963	0.368575	1.187378	-0.17879	0.019525
C3orf58	0.319021	-0.048723	0.061318	0.665844	0.609932	-0.036402	-0.184478	-0.376413	-0.25846	-0.345583	-0.005205	-0.045448
C5AR1	-0.432092	0.118894	-0.020648	-0.166391	-0.306368	0.132709	0.048108	0.444645	0.356269	1.134821	-0.06253	0.037232
C8orf31	0.012686	0.185656	-0.168211	0.021218	0.111498	0.540507	0.182043	0.105393	-0.26911	0.101441	0.036591	0.100905
C9orf142	-0.160544	0.199714	-0.127877	-0.094579	0.047512	0.064539	0.398652	0.063383	-0.066459	0.103581	0.096606	0.173959
CABLES1	0.140405	0.035966	-0.400755	0.19312	0.455459	0.263223	0.309997	-0.02956	-0.342199	-0.144752	0.326545	0.273905
CACNA1H	0.054657	0.35543	-0.062914	-0.118447	-0.229531	-0.070032	0.244432	0.23341	-0.059856	0.127692	-0.074993	0.392084
CALU	-0.306768	-0.319412	-0.1323	-0.000866	-0.063574	0.55465	-0.361165	0.395694	0.146514	0.61945	0.015168	0.119442
CALY	-0.125515	0.217729	-0.072669	-0.191447	-0.141168	-0.054143	0.313826	0.133596	0.042525	0.08602	-0.077286	0.215314
CAMK2N2	-0.094332	0.219256	-0.040066	-0.165588	-0.108269	-0.084149	0.34629	0.104383	0.051569	0.099885	0.050358	0.148362
CAPN1	0.13247	0.172194	-0.048324	0.187948	0.121269	-0.12185	0.119057	-0.141777	-0.041627	-0.775285	-0.957831	0.163846
CAPN2	-0.482744	-0.141166	0.112331	-0.606499	-0.510621	0.309955	0.043285	0.44654	0.497288	0.33708	-0.251158	0.176059
CASP6	0.162994	-0.2338	-0.111988	0.354499	0.373446	0.160134	-0.050499	-0.238145	-0.128612	-0.38301	0.15169	-0.372653
CASQ1	0.819475	0.471161	0.129155	1.226478	0.672017	0.358415	-0.073909	-0.173744	-0.288109	-0.221357	-0.3557	-0.147126
CAV1	-0.221836	0.049008	-0.057832	-0.259345	-0.271935	0.450058	0.005025	1.157418	1.010817	1.05538	-0.856817	0.471332
CBLC	0.327719	0.08887	0.04528	0.257395	0.266015	-0.173042	0.191756	-0.307154	-0.122804	-1.159833	-0.761992	-0.112685
CBLL1	0.006354	-0.327783	0.125828	0.151083	0.058065	0.08044	-0.301411	-0.106758	0.085236	-0.081	0.09496	-0.25239
CBX5	-0.121902	-0.255271	-0.09182	-0.056548	0.226398	0.443619	-0.029388	0.016426	-0.137166	0.135559	1.19442	0.005539
CCDC108	-0.013141	0.132257	-0.002133	-0.057291	-0.055839	-0.013349	0.206712	0.093299	0.040428	0.086452	-0.059123	0.138015
CCDC166	-0.070526	0.30212	-0.080804	-0.10947	-0.101056	-0.024035	0.230722	0.141307	0.090647	0.110739	-0.169418	0.092892
CCDC177	-0.072983	0.280876	-0.038562	-0.107843	-0.127757	-0.059181	0.28003	0.124864	0.053863	0.174141	-0.057468	0.292393
CCDC3	-0.121826	0.16511	0.116114	-0.100694	-0.244573	-0.035784	0.157634	0.410262	0.092543	0.168944	0.120864	0.740152
CCDC34	-0.006921	-0.154924	-0.119113	0.027235	0.152906	0.125987	-0.088739	-0.004444	-0.01028	-0.038304	0.604848	0.030278
CCDC71L	-0.341489	0.217777	-0.033271	-0.140956	-0.246337	0.013237	0.335585	0.358296	0.240507	0.395905	-0.149177	0.229657
CCDC77	0.031745	-0.143717	-0.079776	0.107367	0.177189	0.058448	-0.048591	-0.04149	0.006594	0.038988	0.567504	-0.102862
CCL25	-0.091495	0.151066	-0.025716	-0.071909	-0.095201	0.00905	0.288592	0.092896	0.061594	0.068095	-0.044393	0.144658
CCND3	-0.201664	0.105888	-0.144226	-0.110467	-0.001796	0.349013	0.152656	0.189506	0.090945	0.317344	-0.171054	0.056288
CCNG1	0.743309	-0.240157	0.174277	0.49977	0.281783	0.084974	-0.362138	-0.23101	-0.25115	-0.086092	-0.043627	-0.338446
CCT6A	0.09518	-0.454487	-0.009946	0.168178	-0.021263	0.039458	-0.597502	-0.038856	0.470721	-0.079291	0.244463	-0.34714
CD14	-0.621631	0.229535	0.04007	-0.290698	-0.650341	0.173508	0.254943	0.688664	0.445005	1.378833	-0.176787	0.150825
CD163	-0.665869	0.062227	0.068767	-0.201001	-0.461833	0.327288	0.06491	0.666712	0.295079	1.669746	-0.14846	0.149794
CD24	0.207996	-0.477372	-0.662212	0.498524	0.856071	0.286241	-0.144534	-0.803627	-0.106229	-2.775988	0.204791	-0.452555
CD248	-0.396682	0.159204	-0.339963	-0.256804	-0.56995	-0.021293	0.360544	0.799032	0.384833	0.258055	-0.234873	0.855224
CD40	-0.271574	0.058981	0.427129	-0.010904	-0.436844	-0.120658	0.019988	0.316124	-0.028222	0.230268	-0.18415	0.066806
CD44	-0.424258	-0.144671	0.451257	-0.714743	-1.118081	-0.14749	-0.231736	0.925338	1.299908	0.954591	-0.472846	0.457885
CD46	0.577926	-0.215621	0.466525	0.259685	0.230764	0.017607	-0.575294	-0.401091	-0.306585	-0.648084	-0.339797	-0.41001
CD84	-0.424953	0.148693	0.13583	0.027008	-0.213559	0.300927	0.175231	0.398862	-0.111577	1.099246	-0.091954	0.065508
CD99L2	-0.19851	0.043496	0.007712	-0.120855	-0.134333	0.031006	0.015881	0.238463	-0.093415	0.495529	0.167488	0.396214
CDA	-0.137169	0.11224	-0.023516	-0.126296	-0.188657	0.568685	0.330985	0.526257	0.899203	0.238268	-0.206153	0.258145
CDC25B	-0.635918	-0.110486	-0.226613	-0.266689	-0.051036	0.091718	0.15105	0.482307	0.82844	0.571517	0.831684	0.08852
CDC42EP5	0.066828	0.392465	0.124115	-0.119316	-0.273619	-0.20352	0.37047	0.120553	0.044707	-0.030291	-0.230881	0.327043
CDC5L	0.089669	-0.402082	-0.016636	0.141642	0.162162	0.198647	-0.331727	-0.167602	0.090865	-0.156117	0.403539	-0.282665
CDH1	0.342756	-0.118308	0.246881	0.463195	0.196846	-0.169658	-0.381445	-0.66432	-0.439434	-2.826442	-1.234379	-0.088181
CDH3	-0.111703	-0.076508	0.647406	-0.556255	-0.814361	-0.280605	-0.142459	1.414268	1.828336	-0.881519	-0.233898	0.514587
CDK6	-0.277721	0.073617	0.343609	-0.111235	-0.443327	0.0565	0.015832	0.771281	1.126396	0.530926	0.142186	0.336845
CDKAL1	-0.021463	-0.144934	-0.112889	0.214997	0.655762	0.57996	-0.023573	-0.015274	-0.015443	0.12575	1.247979	-0.217996
CDKN1C	-0.154767	0.283713	-0.141862	-0.143217	-0.047561	0.090616	0.423314	0.096067	-0.038647	0.083359	0.155889	0.305474
CDKN2A	-0.459675	-0.129123	-0.342523	-0.28269	0.50811	0.68674	0.682531	0.176039	0.287294	0.304975	0.362767	-0.455763
CDON	-0.218153	0.05831	-0.033726	-0.085971	0.06366	0.075767	0.187874	0.111117	0.0028	0.233365	0.932301	0.086605
CDSN	-0.073951	0.173284	0.017814	-0.09656	-0.144107	0.019273	0.301431	0.309935	1.081837	0.065298	0.084897	0.126851
CEBPA	0.358277	0.217041	-0.101214	0.606317	0.146921	0.016893	0.30331	-0.322039	-0.328413	-0.398624	-0.644314	0.039748
CEBPB	-0.462613	0.176152	0.132246	-0.3979	-0.301765	0.150651	0.244233	0.536653	0.638489	0.61025	-0.413702	0.183782
CEBPZ	0.16869	-0.347736	0.013496	0.14642	0.131934	0.123971	-0.413934	-0.086474	0.05271	-0.162275	0.180231	-0.232268
CELSR1	-0.166131	0.204334	0.526315	-0.354539	-0.643425	-0.211603	-0.109367	0.693563	0.718364	-0.175309	-0.202387	0.616195
CENPF	-0.197044	-0.699718	-0.116975	0.096061	0.359102	0.42041	-0.359794	-0.142889	0.170297	-0.07613	1.168188	-0.554997
CEP97	0.028603	-0.161549	0.013404	-0.018937	0.225892	-0.040188	-0.180408	-0.127664	-0.075392	-0.114638	0.65336	-0.104287
CERCAM	-0.407921	-0.025512	-0.475492	-0.053613	0.039057	0.115488	0.150548	0.490059	0.244945	0.421056	-0.453251	0.493217
CERK	-0.49471	0.056443	-0.078393	-0.270197	-0.470205	0.098296	0.062315	0.302526	0.109537	0.505832	0.652637	0.344645
CGN	0.30889	0.100725	-0.316239	0.631082	0.785575	0.410669	0.219255	-0.673973	-0.926549	-0.999503	-0.28631	-0.217022
CHD1	0.096394	-0.278251	0.105548	-0.022088	-0.041312	0.170916	-0.543396	-0.074157	0.152421	0.11863	0.343068	-0.345011
CHD8	0.189571	-0.387433	0.016457	0.09141	0.081363	0.046732	-0.262804	-0.049186	-0.067925	-0.199432	0.098955	-0.186887
CHML	0.027121	-0.324253	-0.111895	0.165209	0.294491	0.517638	-0.244833	0.021015	-0.011916	-0.177812	0.671125	-0.12558
CHMP2B	0.370039	-0.462931	0.124435	0.248979	0.764877	0.69696	-0.519164	-0.263797	-0.148348	-0.364367	-0.240695	-0.547692
CHMP4C	0.5884	-0.217034	0.196029	0.202394	0.156982	0.046267	-0.321545	-0.238859	0.072051	-1.095422	-0.249722	-0.202653
CHN1	-0.278654	-0.126779	-0.171848	-0.056503	-0.148729	0.024608	0.03809	0.321464	0.12679	0.516451	0.840512	0.204774
CHP2	0.150204	0.308339	0.156521	-0.079086	-0.180307	-0.045739	0.319519	0.219966	0.006049	-0.114595	-0.419719	0.677793
CHRD	-0.062102	0.178897	-0.046493	-0.088654	-0.080818	-0.057362	0.154269	0.070365	-0.009116	0.062942	-0.031483	0.306764
CHRDL2	-0.362101	0.569141	-0.02955	0.024149	-0.207421	0.170631	0.779266	0.633359	-0.032923	0.739025	-0.086982	1.094792
CHST11	-0.788294	-0.031952	-0.146938	-0.384256	-0.597578	0.289242	-0.088477	0.817229	0.367071	1.012501	0.11502	0.260708
CHST15	-0.43154	0.10445	-0.02321	-0.2502	-0.529506	-0.02112	0.007118	0.629268	0.498725	0.678718	0.095012	0.119844
CIB1	0.249092	0.069903	0.230385	-0.015654	0.051711	-0.063791	-0.038256	-0.0408	0.073259	-0.127821	-0.700198	-0.055497
CKAP5	-0.134991	-0.469747	-0.211125	0.028148	0.160201	0.239161	-0.347018	0.030191	0.20047	0.01755	0.616034	-0.322328
CLCN3	0.590391	-0.096964	0.394888	0.284441	0.254255	-0.250072	-0.398605	-0.369112	-0.198341	-0.444197	-0.191976	0.056542
CLDN1	0.119822	-0.024672	0.91785	-0.071417	-0.822394	-0.409097	-0.055381	0.479502	0.387524	-1.367435	-1.421509	0.600074
CLDN7	0.17626	-0.113485	-0.004273	0.092868	0.299683	0.1878	0.191538	-0.433472	-0.114415	-1.424889	-0.687552	-0.276733
CLEC11A	-0.218053	0.359132	-0.081907	-0.168339	-0.281632	-0.09054	0.357959	0.299811	0.09378	0.329288	-0.164997	0.50513
CLIC4	-0.676733	-0.065584	-0.321393	-0.328174	-0.278707	0.35436	0.025827	0.441958	0.235254	0.715174	0.240386	0.370746
CLINT1	0.18683	-0.186944	0.439887	0.058198	0.076228	0.114501	-0.31763	-0.219546	0.194873	-0.138488	-0.109343	-0.293352
CLSTN1	-0.074837	-0.040241	0.223022	-0.418974	-0.257912	0.012457	0.038895	0.236552	0.262371	-0.008389	-0.054076	0.268609
CMIP	0.083801	0.088063	0.354337	-0.131029	-0.706807	-0.204463	-0.17717	0.121603	0.392127	-0.295317	-0.217089	0.007244
CMKLR1	-0.306733	0.044465	0.151237	-0.069169	-0.198292	0.148126	0.076385	0.355464	-0.018597	0.973616	-0.002803	0.071296
CNFN	-0.106928	0.203345	0.564837	0.032118	0.122144	-0.201002	0.720367	0.369477	2.912526	-0.357176	0.046083	0.658084
CNIH4	0.17621	-0.509737	0.267353	0.096466	0.069307	0.026576	-0.463525	0.030878	0.256524	-0.090128	-0.024839	-0.380038
CNKSR1	0.279243	0.091813	-0.026724	0.060049	0.234652	0.153633	0.049615	-0.290979	-0.097786	-0.892453	-0.466708	-0.127864
CNN1	-0.273622	0.722274	-0.014432	0.137356	-0.420213	-0.036368	0.64236	0.849492	0.221602	0.910327	-0.26864	1.50612
CNOT1	0.259054	-0.277726	0.323101	0.218339	-0.029264	-0.088616	-0.56422	-0.279892	-0.106426	-0.255554	0.013966	-0.205983
CNPY3	-0.124058	0.00458	-0.097602	-0.00254	0.095799	0.283365	0.165387	-0.01822	-0.194086	0.154689	0.130708	-0.00444
COBLL1	0.53551	0.011662	0.613138	0.27618	0.141481	0.148851	-0.445053	-0.116813	0.073413	-0.682036	-0.509458	-0.071906
COL15A1	-0.522253	0.329233	-0.283001	-0.2784	-0.506305	0.059692	0.247172	0.733873	0.024792	0.467334	-0.118088	0.99847
COL16A1	-0.27315	0.352174	-0.062176	-0.148588	-0.302229	-0.020242	0.282455	0.37894	0.236976	0.239988	-0.123774	0.670895
COL17A1	0.141749	0.248221	0.368099	-0.328376	-0.296176	-0.002079	0.162952	1.259162	1.540454	-0.066414	-0.354127	0.468949
COL18A1	-0.224594	0.246387	-0.13993	-0.235882	-0.295126	-0.01383	0.256177	0.462069	0.050619	0.421532	0.037027	0.527839
COL4A5	0.289422	0.232567	0.25133	-0.24621	-0.195322	-0.377596	0.106671	0.288834	0.215878	0.059414	-0.155121	0.376862
COL4A6	0.258096	0.325818	0.170656	-0.213164	-0.18657	-0.283041	0.124404	0.42729	0.147008	0.086806	-0.093263	0.502682
COL5A1	-0.542197	0.4429	-0.335181	-0.34093	-0.612459	0.036881	0.451258	0.977292	0.40971	0.55639	-0.32794	1.192209
COL5A2	-0.556697	0.27935	-0.268938	-0.262329	-0.576886	0.033637	0.145893	1.188174	0.664915	0.772229	-0.122026	1.168972
COL6A1	-0.879186	0.232895	-0.441267	-0.501873	-0.817067	0.02902	0.550206	0.902246	0.29144	1.166764	-0.272275	1.002897
COL6A2	-0.757133	0.37478	-0.366558	-0.394307	-0.686638	0.036728	0.568635	0.874611	0.240528	1.115241	-0.225635	1.063112
COL7A1	-0.043408	0.220744	0.199563	-0.333268	-0.498679	-0.141962	0.103446	0.883582	0.823745	0.183536	-0.507278	0.556576
COL8A2	-0.072955	0.177927	-0.065107	-0.098659	-0.124026	-0.065375	0.191555	0.155082	0.025238	0.136134	-0.104112	0.36232
COMMD7	0.100527	0.006703	0.064901	0.29934	0.136145	-0.051874	-0.006201	0.005183	-0.169582	-0.13706	-0.181282	0.026965
COPS2	0.351658	-0.418954	0.248122	0.198888	-0.079605	0.004305	-0.78862	-0.191868	0.277701	-0.07364	0.046685	-0.339916
COPS3	0.126118	-0.534321	0.014825	-0.111984	0.156703	0.097531	-0.583356	-0.013159	0.414526	0.083737	0.286015	-0.518542
COTL1	-0.392133	0.181518	-0.054201	-0.218986	-0.541471	0.232244	0.126251	0.506484	-0.198856	0.52091	-0.267832	0.234394
COX4I1	0.312422	0.037631	0.298117	0.03081	-0.184854	-0.176021	-0.12763	-0.043503	0.024689	-0.082793	-0.049327	0.085214
COX7A2	0.254658	-0.38215	0.16566	0.219891	0.139201	-0.008972	-0.591702	-0.161471	0.091148	-0.23611	0.108931	-0.268375
CPSF2	0.054988	-0.496952	0.170835	0.141856	0.10664	-0.0636	-0.400699	-0.012843	0.141075	-0.078963	0.14976	-0.282757
CRAT	0.060877	-0.060373	-0.040651	0.370213	0.964353	0.21218	0.326421	-0.155387	-0.039493	-0.102492	-0.410448	-0.13346
CRIM1	0.399486	0.051563	-0.147724	0.466405	-0.08064	0.188031	-0.266397	0.054837	-0.592271	-0.155008	-0.814748	0.191305
CRIPT	0.261868	-0.195063	-0.082962	0.378106	0.286736	0.038435	-0.381873	-0.147468	-0.190099	-0.145627	0.148965	-0.151659
CRMP1	-0.145785	0.205255	-0.041665	-0.155207	-0.103084	-0.064806	0.171773	0.159901	0.065281	0.22566	0.888629	0.097971
CROT	1.124873	0.101158	0.488657	0.667598	0.491835	-0.3789	-0.297122	-0.214626	-0.514507	-0.718291	-0.808396	0.181067
CRTAC1	1.555406	0.592976	0.210734	0.535359	-0.25146	-0.231628	0.241506	0.027615	-0.240546	-0.057036	-0.054154	0.314148
CSDC2	-0.110613	0.284238	-0.058436	-0.099572	-0.143848	-0.018969	0.293381	0.184817	0.01182	0.200689	-0.080904	0.452303
CSF1R	-0.587938	0.252542	0.104596	-0.195635	-0.503373	0.343072	0.213635	0.600152	0.095668	1.244971	-0.25088	0.327451
CSF2RA	-0.329473	0.086229	0.028766	-0.07586	-0.04256	0.465965	0.241135	0.240838	-0.033799	0.588902	-0.134843	0.156544
CSHL1	-0.049898	0.181272	-0.018704	-0.048557	-0.062561	-0.055096	0.281374	0.061948	0.03283	0.07717	-0.088173	0.113156
CSNK1A1	0.240831	-0.239094	0.236773	-0.017817	-0.160329	-0.215429	-0.609386	-0.042304	0.497987	-0.16793	-0.073392	-0.315347
CSTA	0.410133	0.032996	0.892354	0.214733	-0.204852	-0.450412	0.339302	0.373859	2.126815	-0.507559	-0.710693	0.457854
CSTB	0.077675	-0.094818	0.113607	0.123758	0.198306	0.046712	0.182498	-0.269746	0.529171	-0.62073	-1.220844	-0.211629
CTHRC1	-0.329835	0.149392	-0.189508	-0.087444	-0.426941	0.034423	0.326195	0.566583	0.217646	0.373124	0.097152	0.5345
CTU1	-0.083742	0.345121	-0.031858	-0.187423	-0.19686	-0.078737	0.330882	0.149942	0.081299	0.106921	-0.135782	0.286219
CXCL1	-0.503077	0.257403	0.779984	-0.348462	-0.365812	-0.029826	0.22644	0.712633	1.18484	0.418642	-0.499489	0.217643
CXCL17	0.073878	0.285163	1.107628	0.239946	0.617668	0.107882	0.715323	-0.097546	0.154128	-0.937267	-0.653897	0.04039
CYB5A	0.815143	-0.072494	-0.081648	0.911861	1.057865	-0.31145	-0.025508	-1.13628	-1.223553	-1.12779	-0.714087	-0.420296
CYP2J2	1.560105	0.469462	0.25384	0.822786	0.311299	0.061196	0.091241	-0.242135	-0.460615	-0.769919	-0.678771	0.220992
CYP4F11	0.767555	0.113647	0.883641	0.233525	0.182353	-0.364986	0.066425	-0.264345	0.242455	-0.519752	-0.918693	0.755424
CYP4F22	1.300511	0.304189	-0.104435	0.924125	0.682816	-0.362048	0.500785	-0.304814	-0.216336	-0.331634	-0.590468	0.306392
CYS1	-0.134932	0.297587	-0.005804	-0.140893	-0.216553	-0.07184	0.293796	0.127275	0.102577	0.116627	-0.148881	0.320929
CYTH3	-0.314475	0.0863	-0.111903	-0.149173	-0.158621	0.347085	0.057814	0.2288	0.191078	0.155874	-0.020167	0.302265
CYTH4	-0.576233	0.240993	0.031788	-0.193649	-0.415674	0.164487	0.244557	0.513346	0.134433	1.159009	-0.255435	0.360985
DACH1	-0.043701	0.196249	0.057427	-0.003665	0.043204	-0.050839	0.294028	-0.016531	-0.126131	0.061076	0.837568	0.316658
DACT1	-0.167626	0.223439	-0.080305	-0.081172	-0.187888	-0.022463	0.180672	0.317825	0.117825	0.291291	0.029237	0.439995
DAG1	0.068013	0.02357	-0.095181	0.133128	0.329317	0.340911	0.07402	-0.113719	-0.281195	-0.274917	-0.03281	-0.156629
DAP	0.182898	-0.027197	-0.2071	0.238144	0.680373	0.394821	0.019863	-0.154581	-0.54062	-0.30148	-0.187588	-0.151549
DAPK1	0.736873	-0.117081	-0.547082	0.695833	0.781764	0.556817	0.009396	-0.624323	-1.04856	-0.497537	-0.6593	-0.263517
DDAH1	0.212427	-0.16794	-0.268262	0.284087	1.069111	0.36222	0.198512	-0.305738	-0.816054	-0.08311	0.148734	-0.403814
DDAH2	-0.421779	0.083341	-0.469904	0.020622	0.219837	0.38108	0.151136	0.091663	-0.234395	0.335164	0.743213	0.307529
DENND2D	0.742134	0.133321	0.081765	0.31398	0.151162	-0.069139	0.145178	-0.241359	-0.528206	-0.282824	-0.656268	-0.132668
DENND6B	-0.039744	0.223306	0.00043	-0.069022	-0.070261	-0.056007	0.224719	0.067684	-0.089104	0.075547	-0.064774	0.109897
DES	-0.19244	0.961872	0.008068	0.202898	-0.345166	0.070473	0.986067	0.838196	0.139362	1.325909	-0.175984	1.884351
DHRS2	1.912912	0.692892	-0.085178	1.219789	0.718553	-1.024708	-0.361451	-1.402782	-1.66963	-1.740662	-2.100931	0.182331
DHRS3	0.178294	0.248281	0.714046	-0.225292	-0.112798	-0.298927	0.481438	-0.012413	0.190296	-0.230772	-0.473059	0.501503
DHX9	0.144008	-0.420723	0.012717	0.148087	0.170515	0.064981	-0.473204	-0.155252	-0.022234	-0.214156	0.5539	-0.525254
DIP2C	-0.148661	0.03743	-0.195365	-0.001442	0.05697	0.315683	0.042602	-0.002836	-0.245726	0.034526	0.019158	0.055313
DKK3	-0.209081	0.388604	-0.07306	-0.291242	-0.309094	-0.094318	0.214128	0.727648	0.095191	0.348882	0.009638	0.918667
DLG1	0.083899	-0.367097	-0.048198	0.447983	0.360497	-0.013198	-0.480482	-0.349138	0.10747	-0.538642	0.011765	-0.431658
DMP1	0.202832	-0.019569	0.556079	0.222202	-0.1326	-0.242777	-0.046477	-0.011722	0.176042	-0.288389	0.137573	-0.085911
DNAJA4	0.680847	0.145529	0.089242	0.231352	0.239542	-0.255314	-0.078194	-0.379063	-0.214244	-0.383854	-0.38311	-0.208258
DNAJC19	0.345863	-0.596321	0.184475	0.357015	0.459871	0.058822	-0.665001	-0.391156	-0.014827	-0.343948	0.167539	-0.510781
DNM1	-0.608544	0.111141	-0.431795	-0.312958	0.118336	0.066926	0.632803	0.432818	0.160285	0.388976	0.574103	0.558418
DOK7	-0.02119	0.266893	0.018661	-0.083071	-0.199072	-0.055679	0.224887	0.086432	0.003793	0.057282	-0.155753	0.179676
DONSON	-0.230569	-0.170976	-0.134163	-0.010292	0.511381	0.43404	0.047913	-0.02915	0.084766	0.111967	0.305843	-0.247438
DPY30	0.064496	-0.315993	0.01075	0.125994	0.274739	0.155098	-0.175919	-0.063246	-0.072525	-0.309445	0.255121	-0.181037
DPYSL5	-0.108849	0.184046	-0.092348	-0.042955	0.033639	-0.073286	0.334783	0.055828	0.053354	0.157668	1.033443	0.059141
DSC2	-0.480312	-0.229776	0.038968	-0.124072	0.311096	0.547614	-0.205594	0.721011	2.511601	-0.273939	0.552568	-0.332306
DSE	-0.422302	-0.045383	-0.171724	-0.107109	-0.535406	0.24212	-0.117104	0.910966	0.681994	0.791808	-0.112852	0.346677
DSN1	-0.101197	-0.336878	-0.112235	0.117599	0.568178	0.256343	-0.112271	-0.023747	0.033926	-0.146454	0.390429	-0.320189
DSP	-0.477969	-0.381556	0.067123	-0.31061	-0.398746	0.11909	-0.415565	0.630763	1.89058	-1.863976	0.065394	0.082581
DTX4	0.2769	0.124346	-0.037011	0.242487	0.479014	0.162475	0.423179	-0.414509	-1.008556	-1.003265	-0.933074	-0.162558
DUOX1	0.522409	0.349974	0.438912	0.1336	-0.166188	-0.455279	-0.044055	-0.088105	0.689633	-0.632306	-0.392086	0.143899
DUOX2	0.475912	0.948142	1.56351	0.150666	0.157608	-0.192742	0.155827	0.201646	0.761431	-0.696692	-0.421787	0.498616
DUOXA2	0.32921	0.587679	0.666075	-0.02198	-0.019914	-0.202433	0.108184	-0.073078	0.509441	-0.487573	-0.356493	0.148697
DUSP11	0.190389	-0.239739	0.100666	0.242867	0.089269	-0.096979	-0.436283	-0.00992	0.097039	-0.303082	-0.216364	-0.262321
DUSP7	-0.004727	0.07521	0.485039	-0.23954	-0.270362	-0.014477	0.032713	0.663749	1.27293	0.144864	-0.192066	0.248014
E2F1	-0.281137	-0.023055	-0.329218	-0.021601	0.601293	0.345699	0.332127	0.053717	-0.031535	-0.115397	0.516418	-0.237676
ECM1	-0.371074	0.245068	-0.022936	-0.231272	-0.326814	0.096192	0.410727	0.656659	1.300629	0.778055	-0.119156	0.733189
EDEM1	0.100171	-0.075305	0.162027	0.015434	0.054365	0.447688	-0.181641	0.052394	-0.006109	0.069689	-0.536445	-0.224353
EEPD1	-0.142798	0.184659	0.014667	-0.116694	-0.041027	-0.045258	0.344227	0.09681	-0.045312	0.227286	0.222151	0.600819
EFCC1	-0.089096	0.27557	-0.065874	-0.123	-0.077032	-0.066607	0.24258	0.067892	-0.07115	0.105883	-0.091806	0.387369
EFHD1	-0.112941	0.159735	-0.162029	-0.06863	0.024374	0.352936	0.234352	0.048585	-0.128798	0.07495	0.167111	0.185498
EFNB1	0.14839	0.119773	0.282641	-0.21748	-0.285834	-0.295903	-0.014769	0.236204	0.634774	-0.148506	-0.193401	0.059621
EFR3B	-0.047543	0.084632	-0.096938	-0.070539	-0.069146	0.036311	0.166337	0.059422	-0.037031	0.180768	0.724291	0.047908
EGFL7	-0.104728	0.275042	-0.030432	-0.113316	-0.155047	-0.012882	0.286608	0.138818	0.023648	0.180524	-0.155624	0.321274
EHD2	-0.27348	0.250922	-0.039076	-0.336425	-0.410693	-0.062488	0.216462	0.670221	0.605994	0.417012	-0.523044	0.52638
EHF	0.228031	-0.346752	0.314903	0.39327	0.652351	-0.509559	-0.206498	-0.873435	-0.171269	-2.605596	-1.363643	-0.30794
EIF2AK3	0.113282	-0.05295	-0.116461	0.378117	0.299296	0.119816	-0.04995	-0.158112	-0.31906	-0.206958	-0.070849	-0.12211
ELF3	0.299936	0.144462	0.00697	0.302256	0.653816	-0.027068	0.345116	-1.424041	-0.880124	-2.275116	-1.275044	-0.447064
ELK4	0.237018	-0.072084	0.241762	0.118675	-0.026764	-0.107693	-0.06392	-0.065483	-0.115809	-0.056583	-0.074031	-0.128075
ELN	-0.096768	0.409484	0.03559	-0.039726	-0.130699	-0.036485	0.343447	0.164324	-0.113774	0.250052	-0.02618	0.685069
EMC3-AS1	-0.022536	-0.140943	-0.164203	0.080866	0.564125	0.477476	0.097448	-0.194739	-0.19832	-0.009101	0.372603	-0.128085
EME2	-0.031113	0.278097	-0.026402	-0.117739	-0.17652	-0.068187	0.231014	0.01172	-0.035459	0.062671	-0.073273	0.254539
EMILIN1	-0.313644	0.40081	-0.094847	-0.187765	-0.3632	-0.027384	0.386611	0.505489	0.027466	0.506418	-0.025212	0.799063
EMILIN2	-0.259968	0.209745	-0.071281	-0.179692	-0.265379	0.190966	0.177609	0.219852	0.119102	0.657339	-0.063167	0.347725
EMP3	-0.906227	0.123972	-0.286834	-0.35537	-0.675325	0.167106	0.165959	0.789386	0.288816	1.432271	-0.188246	0.424651
EMX2	0.512137	0.268036	-0.334874	0.406879	1.04776	0.14176	0.530837	-0.1678	-0.307724	-0.236471	0.074294	-0.055914
ENOSF1	0.100529	-0.079498	0.005468	0.111593	0.59719	0.177549	-0.00624	-0.179977	-0.091239	-0.109655	0.015741	-0.06221
EPAS1	0.242145	0.226056	-0.008445	0.225159	-0.184005	0.058359	-0.035013	0.060676	-0.259057	-0.163199	-1.307449	0.330655
EPB41	0.349111	-0.101358	-0.194133	0.610281	0.798614	0.02209	-0.147492	-0.472971	-0.557363	-0.310246	0.280126	-0.349269
EPC2	0.19651	-0.243725	0.081244	0.1829	0.203473	0.018355	-0.436435	-0.163704	-0.237956	-0.099451	0.35269	-0.226521
EPCAM	0.0886	-0.368425	-0.283322	0.304207	0.76657	1.071568	-0.172964	-0.611866	-0.964084	-2.1257	0.919533	-0.582945
EPHA1	0.151937	0.174197	0.407057	0.249842	-0.085669	-0.152278	0.110654	-0.086645	0.211483	-0.608861	-0.694104	0.116911
EPN3	0.334465	0.167625	0.0157	0.227061	0.425239	-0.119061	0.230805	-0.428651	-0.287003	-0.814322	-0.803379	-0.095317
EPO	-0.030512	0.189214	-0.040199	-0.057256	-0.095326	-0.038648	0.305962	0.111956	0.032823	0.09559	-0.039589	0.136185
EPS8	0.554089	-0.189591	0.135156	0.352227	0.176073	-0.072315	-0.269522	-0.445625	-1.357609	-0.5894	-0.393986	-0.23088
ERBB2	0.385937	0.091621	-0.176029	0.789223	1.114154	0.541467	0.483291	-0.78128	-0.855592	-1.011509	-0.857522	0.263528
ERBB3	0.614152	-0.02867	-0.063051	0.437615	0.693133	0.086429	-0.04512	-0.778546	-0.674994	-1.302577	-0.401373	-0.197029
ERP27	0.804212	-0.072233	0.205858	0.843139	1.537776	0.689053	0.385551	-0.261142	-0.617775	-0.655619	-0.716364	-0.004399
ESYT2	-0.034206	-0.11044	-0.074302	-0.089654	0.166328	0.39529	-0.119814	0.046451	0.027883	0.094642	-0.130098	0.155819
EVA1B	-0.195683	0.276487	-0.080363	-0.199629	-0.183921	0.012366	0.365483	0.164752	0.041057	0.251518	-0.108412	0.462329
EVPL	0.569635	0.308945	-0.043705	0.483945	0.334224	-0.231094	0.326645	-0.596795	-0.04908	-1.223009	-1.231118	-0.114189
EXOC6B	0.640196	-0.310051	-0.025105	0.512677	0.302246	-0.034391	-0.577107	-0.288751	0.019365	-0.808876	-0.449272	-0.228014
EXOSC6	-0.115701	0.313553	-0.009494	-0.091634	-0.139376	-0.059705	0.351677	0.116011	0.020982	0.110592	-0.018938	0.252864
EXT1	-0.102151	-0.124492	0.526107	-0.294448	-0.471207	-0.142669	-0.21094	0.625273	0.885982	0.493935	-0.086512	0.286408
EZH2	-0.166631	-0.317035	-0.173315	0.033731	0.508671	0.507938	-0.017628	-0.120261	0.154632	-0.069777	0.882588	-0.256929
F13A1	-0.154282	0.173076	0.242815	-0.104511	-0.186838	0.082914	0.523105	0.388977	0.078626	1.671275	-0.436607	0.425739
F3	-0.298079	0.032507	0.222444	-0.432225	-0.235028	0.528585	0.268611	1.328499	1.748552	0.45887	-0.272635	0.354034
FABP3	0.390398	0.207091	-0.017716	0.431044	1.273984	0.16008	-0.093584	-0.250467	-0.394069	0.244594	-0.085851	0.019156
FADS3	-0.264834	0.147298	-0.103342	-0.13333	-0.255198	0.067622	0.124581	0.638089	0.125444	0.58916	0.024898	0.551543
FAH	0.155196	0.180069	0.383102	-0.030442	-0.227168	-0.182017	0.061737	0.116897	0.195898	0.217228	-0.401893	0.066587
FAIM2	-0.145305	0.253737	-0.102835	-0.055303	-0.092127	-0.045769	0.442903	0.103645	-0.042438	0.373169	0.187221	0.207019
FAM101B	-0.202378	0.158883	-0.11683	-0.212372	-0.18377	-0.072591	0.276514	0.466898	0.26179	0.492176	0.020159	0.329095
FAM110C	0.023088	0.313206	0.130259	-0.135376	-0.250687	-0.21146	0.252878	0.053937	0.218337	-0.180295	-0.385566	0.225657
FAM171A1	-0.19714	0.228823	-0.097253	0.011104	-0.10895	0.11573	0.305124	0.197586	-0.000178	0.404563	0.848734	0.396798
FAM174B	0.792797	0.35789	0.071726	0.178704	0.261085	-0.054374	0.231154	-0.517672	-0.906932	-0.777972	-0.622483	0.168386
FAM19A5	-0.116064	0.280661	0.005348	-0.060805	-0.219886	-0.070125	0.254572	0.129031	0.004227	0.131175	-0.017628	0.500609
FAM20A	-0.396393	0.205919	-0.057948	-0.151692	-0.379712	0.102767	0.26611	0.411877	0.54649	0.900725	-0.059467	0.343762
FAM20C	-0.529807	0.337157	-0.188924	-0.19363	-0.490286	0.057341	0.46665	0.609933	0.446302	1.343962	-0.104508	0.456868
FAM219B	0.523971	0.10967	-0.026646	0.3045	0.334929	-0.117657	-0.003726	-0.247927	-0.306171	-0.308131	-0.226579	-0.114675
FAM83A	0.212783	0.179159	1.204354	-0.079384	-0.220314	-0.145624	0.140341	0.708225	2.064701	-0.490241	-0.684625	0.387403
FAM83A-AS1	0.233665	0.16874	0.830872	-0.052691	-0.186309	-0.193079	0.021072	0.28828	1.300499	-0.356062	-0.470899	0.203538
FAM83H	0.298212	0.128462	0.115654	0.040089	-0.170342	-0.124124	0.030704	-0.139818	0.401233	-0.98519	-0.647588	-0.027385
FAM91A1	0.308342	-0.456129	0.163132	0.259517	0.034173	0.001827	-0.682693	-0.043519	0.276573	-0.074881	0.017917	-0.465526
FANCL	0.26144	-0.598583	0.075374	0.245317	0.500571	0.133845	-0.512825	-0.303574	-0.233693	-0.421449	0.703039	-0.722942
FARP1	0.27264	-0.021057	-0.519359	0.247889	0.597467	0.24459	-0.01732	-0.27778	-0.79882	-0.429466	0.038917	-0.030603
FAT2	0.242947	0.426111	1.659309	-0.251446	-0.754177	-0.584449	-0.177074	0.7908	2.410883	-0.457216	-0.595269	0.477627
FBXO11	0.147987	-0.549934	0.068171	0.231811	0.226374	0.05429	-0.678493	-0.265694	-0.014637	-0.271327	0.257473	-0.337812
FBXO27	0.36376	0.316499	0.04153	0.593995	-0.010059	-0.189046	-0.021882	0.040094	-0.051866	-0.223385	-0.277882	-0.020838
FBXO5	-0.076276	-0.376598	0.045414	-0.078509	0.223268	0.377703	-0.266884	0.161647	0.336183	0.240438	1.020729	-0.231112
FCER1G	-0.902602	-0.075996	0.142362	-0.239115	-0.684445	0.277888	-0.154245	0.704716	0.472367	1.531598	-0.191728	-0.054829
FDX1L	-0.042745	0.089534	-0.050036	-0.070733	-0.030822	-0.017972	0.308718	0.048651	0.039673	0.002862	-0.003012	0.172135
FER1L4	1.126986	0.220593	-0.03945	0.609142	0.697441	-0.301325	-0.062264	-0.962514	-1.52787	-1.33874	-1.400981	-0.342144
FERMT3	-0.453398	0.274283	-0.012601	-0.083002	-0.30078	0.118145	0.278395	0.414409	0.042435	0.998478	-0.116764	0.161943
FGFBP1	0.073711	0.289796	0.967905	-0.194258	-0.094847	-0.000228	0.63963	0.687077	2.10699	-0.157114	-0.193182	0.595163
FGFR3	1.021997	0.723345	1.080616	0.345058	-0.311217	-0.453437	-0.265296	-0.457062	0.072447	-1.178141	-0.947077	0.365237
FHL2	0.215694	0.117506	-0.117317	0.033204	-0.075676	0.278436	-0.017564	0.02054	-0.169395	0.063158	-0.764373	-0.10285
FHL3	-0.206062	0.12244	-0.100834	-0.214628	-0.281883	-0.011257	0.170519	0.379807	0.159804	0.484914	0.028075	0.273189
FLNA	-0.805065	0.116392	-0.209619	-0.628802	-0.687743	0.284615	0.173984	0.875562	0.38144	1.109859	-0.219614	0.817889
FMNL1	-0.426554	0.200637	-0.011106	-0.061087	-0.105686	0.298898	0.268891	0.37992	-0.001494	0.895852	-0.176393	0.250463
FMO5	0.177548	-0.036531	-0.092144	0.25489	0.641229	0.032691	0.195799	-0.232094	-0.265585	-0.097114	0.13377	0.155584
FN1	-1.265608	-0.141995	-0.611118	-0.621401	-1.084627	0.634008	-0.159923	1.276136	0.615943	0.995121	-0.16135	0.743349
FNBP1L	0.415061	-0.360935	-0.317028	0.436758	0.571145	0.253564	-0.454781	-0.634929	-0.921475	-1.042501	0.308725	-0.684946
FNDC1	-0.356966	0.473854	-0.150058	-0.007037	-0.305233	0.254965	0.596418	0.858527	0.433864	0.547367	0.011291	1.434905
FNDC3B	-0.014597	-0.080038	0.079527	-0.045463	-0.083464	0.367578	-0.179987	0.155123	-0.145275	0.069264	-0.569396	-0.009351
FOLR2	-0.203042	0.210224	0.143057	-0.037762	-0.143821	0.052317	0.258217	0.289558	0.038811	1.007986	-0.19803	0.361773
FOSL2	0.229648	0.212776	0.020741	0.229266	-0.085762	-0.210315	0.100038	-0.218477	-0.04292	-0.28596	-1.004704	0.155766
FOXA1	0.404829	-0.172951	0.074111	0.391506	0.367765	-0.528232	0.07928	-0.966469	-1.121039	-1.43223	-0.651605	-0.030774
FOXB2	-0.060773	0.259576	-0.002769	-0.111824	-0.102664	-0.076833	0.175405	0.102816	0.068017	0.095249	-0.05282	0.118069
FOXE3	-0.102537	0.290914	-0.070085	-0.14932	-0.145662	-0.054844	0.418902	0.141588	0.041924	0.160044	-0.048398	0.200699
FOXF1	-0.122145	0.320811	-0.02421	-0.113112	-0.16344	-0.039893	0.304363	0.167693	-0.011414	0.214765	-0.232068	0.378502
FPR1	-0.56189	0.141579	0.02381	-0.18277	-0.399475	0.17018	0.011854	0.464684	0.427621	1.246176	-0.301969	-0.056416
FRMD6	0.191467	-0.056248	0.627379	-0.330412	-0.694459	-0.52845	-0.141606	0.79898	0.965362	0.160795	-0.471938	0.383554
FRY	0.76102	0.140034	-0.034799	0.220265	0.261295	-0.17588	-0.159926	-0.326368	-0.964827	-0.343359	-0.307168	0.197194
FSCN1	-0.274094	0.075028	0.248732	-0.622188	-0.915785	-0.226276	0.118356	0.830769	1.376011	0.233268	-0.016403	0.317585
FXR1	0.07447	-0.405086	0.095725	0.076642	0.05585	0.084837	-0.546786	-0.139095	0.15853	-0.008228	0.344638	-0.24086
FXYD3	0.573014	0.061031	0.496135	0.450152	-0.047017	-0.951652	-0.406781	-0.340849	0.127552	-2.138029	-1.497236	0.005224
GAB2	-0.332628	0.063359	-0.339904	0.088492	0.493752	0.562895	0.23351	-0.072812	-0.389533	0.309583	0.454145	0.303365
GAB3	-0.359077	0.095902	0.037643	-0.084404	-0.232011	0.060003	0.168309	0.248458	-0.071137	0.674949	-0.014107	0.144339
GAFA2	0.287021	0.080877	0.454501	0.023824	-0.461992	-0.15463	-0.270581	0.02131	0.323038	-0.30798	-0.356839	0.013028
GALM	0.039748	-0.052997	-0.112995	0.342612	0.681867	0.214371	0.009641	-0.196505	-0.444551	0.284581	-0.276758	0.070692
GALNT10	-0.194907	0.104777	-0.064373	-0.135439	-0.263608	0.096545	0.16237	0.342924	0.167596	0.372848	-0.09553	0.306496
GAREM	0.830846	-0.059002	0.035986	0.545071	0.481068	-0.09368	0.098194	-0.572757	-0.266309	-0.861784	-0.724763	-0.029245
GAS1	-0.327431	0.213379	-0.119767	-0.142962	-0.346948	-0.055675	0.311999	0.442892	0.21814	0.392046	0.006515	0.450824
GATA3	0.620148	-0.039163	-0.285097	0.790885	0.614869	-0.109731	0.160388	-1.242936	-2.224598	-1.958134	-2.721288	-0.515388
GATA3-AS1	0.390369	0.222167	0.011863	0.506582	0.483055	-0.065861	0.314761	-0.305321	-0.512715	-0.373124	-0.657137	-0.033089
GATAD2A	-0.081726	0.018588	-0.112275	-0.134122	-0.007447	0.273179	0.038133	0.033789	0.105577	0.066493	0.01204	0.050572
GATM	0.48073	0.122555	0.177611	1.505588	0.854552	0.101452	-0.228725	-0.362459	-0.771518	-0.188522	0.232035	0.137853
GDF10	-0.095786	0.177884	-0.025754	-0.057331	-0.112453	-0.06085	0.29375	0.066797	-0.011049	0.087324	-0.03607	0.21587
GDPD3	0.588579	0.143008	-0.50332	0.947896	1.315166	0.572247	0.402253	-0.348876	-0.438446	-0.512587	-0.454113	-0.087261
GFPT2	-0.64623	0.232382	-0.273353	-0.217937	-0.571564	0.156237	0.040502	0.832511	0.919305	1.970667	0.011249	0.651996
GFRA4	-0.106637	0.292403	-0.019325	-0.149848	-0.150108	-0.067841	0.370325	0.134634	0.045671	0.135299	-0.042004	0.281705
GGCX	0.131945	-0.036888	-0.040357	0.374585	0.241294	0.143353	-0.077587	-0.109554	-0.132968	-0.098387	-0.261754	-0.068669
GGT5	-0.21706	0.376395	-0.085063	-0.199351	-0.333329	-0.04256	0.288621	0.423955	0.079727	0.362227	-0.247173	0.552093
GJB2	0.302622	0.302078	1.007523	-0.284134	-0.390841	-0.171469	0.356115	0.97158	2.8629	-0.14565	-0.58322	0.661781
GJB3	0.07861	0.047997	0.177512	-0.16342	-0.158803	-0.022753	0.027574	0.237957	0.617301	-0.238769	-0.304743	-0.024614
GJB4	0.538086	0.181417	0.550507	-0.036104	-0.310031	-0.240891	-0.012715	0.10183	0.357486	-0.220796	-0.344007	0.106851
GJB5	0.351249	0.037541	0.716805	-0.238617	-0.495457	-0.451051	-0.059111	0.449423	1.116414	-0.542521	-0.671897	-0.079873
GJB6	0.573087	0.133737	0.359429	0.10264	-0.11731	-0.423746	0.151251	-0.051146	2.2051	-0.749202	-1.065048	-0.143236
GLI1	-0.139472	0.246713	0.021708	-0.072486	-0.153856	-0.065544	0.275774	0.153118	-0.001502	0.256428	-0.032809	0.454008
GLIPR1	-0.493638	-0.149781	0.129065	-0.094242	-0.43685	0.010172	-0.204045	0.775105	0.474305	1.303429	-0.223354	0.248108
GLIS1	-0.201174	0.202755	-0.122901	-0.123462	-0.220152	-0.069261	0.293723	0.277558	0.124101	0.241894	-0.006024	0.433987
GLTP	0.367947	0.098974	0.183093	0.370971	0.257287	-0.384376	0.07762	-0.336229	0.333867	-0.63162	-0.968087	-0.076095
GM2A	-0.043842	0.099022	0.58467	-0.03401	-0.308009	-0.089145	-0.246449	0.168667	0.659969	0.227233	-0.572353	0.153765
GMPS	-0.092896	-0.485259	0.018153	0.041022	0.263438	0.216217	-0.249471	-0.087582	0.317065	-0.092202	0.457733	-0.390043
GNA12	-0.228181	-0.053243	-0.23706	-0.038842	-0.060519	0.361917	0.054152	0.204891	0.06745	0.345224	-0.031528	0.043379
GNA15	0.051671	-0.0433	0.222444	-0.087803	-0.193754	-0.337421	-0.040847	0.163283	0.939413	-0.256309	-1.390102	-0.169359
GNAZ	-0.134704	0.164194	-0.066818	-0.064058	-0.008052	-0.010202	0.243463	0.05629	-0.056693	0.270176	0.588049	0.202746
GNG2	-0.409395	-0.016128	-0.073177	-0.117726	-0.232456	-0.049053	0.081676	0.327537	-0.018735	0.946098	0.778753	0.145537
GOT2	0.376364	0.038508	0.361551	0.24023	-0.136444	-0.328288	-0.351037	-0.112103	0.00726	-0.303895	-0.238794	0.076862
GPBAR1	-0.091237	0.152868	-0.057609	-0.074843	-0.098961	8.6e-05	0.185186	0.105379	0.03331	0.138152	-0.055615	0.295368
GPD1L	0.723929	0.028327	0.314767	0.710371	0.960014	-0.070564	0.245817	-0.481522	-0.650462	-0.507171	-0.497489	0.047617
GPN1	0.017524	-0.486086	-0.050011	0.178966	0.274887	0.255498	-0.506569	-0.146511	0.021513	-0.171049	0.092364	-0.414651
GPR17	-0.070827	0.282573	-0.03538	-0.07018	-0.103199	-0.050579	0.183095	0.133231	-0.01894	0.225359	-0.094191	0.404473
GPR68	-0.168123	0.207957	1.4e-05	-0.15434	-0.238278	0.016516	0.255676	0.423606	0.520956	0.16247	-0.209165	0.331771
GPR87	0.044819	-0.281957	0.717298	-0.21575	-0.221543	-0.08409	-0.49925	0.518672	0.855294	-1.262413	-1.280599	0.02907
GPX2	1.248619	0.516928	0.988042	0.357333	-0.494071	-1.169025	0.140072	-0.624932	-0.295363	-1.56893	-1.075098	0.398648
GREM1	-0.937554	0.426053	-0.485943	-0.153105	-0.885933	0.38728	0.542101	1.08086	0.378371	0.628823	-0.682351	1.478025
GRHL1	0.440028	-0.268621	0.133554	0.322067	0.549897	0.364927	-0.179951	-0.832497	0.36759	-1.814175	-1.487076	-0.382137
GRHL2	0.321721	-0.106138	0.119399	0.41374	0.246918	0.183366	-0.130236	-0.449038	-0.336604	-1.697925	-0.587025	-0.232872
GRHL3	0.741112	0.246319	-0.157564	1.038321	1.180474	-0.156297	0.433787	-1.049217	-0.315067	-1.249729	-1.477175	-0.208644
GSC2	-0.089301	0.311614	-0.009334	-0.116142	-0.196219	-0.050635	0.260149	0.148727	0.064345	0.16997	-0.134249	0.241118
GTF2I	0.485863	-0.24648	0.130849	0.268579	0.183041	-0.099091	-0.279272	-0.396903	-0.255598	-0.503638	-0.082064	-0.201347
GTF3C2	0.152159	-0.114895	-0.034922	0.257865	0.24458	0.10193	-0.103451	-0.142155	-0.173363	-0.213802	-0.054893	-0.046901
GTPBP2	-0.000517	-0.072662	-0.0843	0.025393	0.157976	0.341477	0.01356	-0.063833	0.025935	-0.031931	0.010982	0.008137
GUCY2D	-0.095206	0.254427	-0.001275	-0.063736	-0.14853	-0.029251	0.181824	0.10074	0.139795	0.107792	-0.091871	0.243317
HADH	0.280819	-0.160171	0.040919	0.363751	0.624051	-0.018557	0.032331	-0.301348	-0.179942	-0.540135	0.025181	-0.33802
HADHB	0.413871	-0.312081	0.081979	0.400461	0.488427	-0.073331	-0.443801	-0.232138	-0.131967	-0.214738	-0.446091	-0.217202
HAGHL	-0.091862	0.266062	-0.017273	-0.139895	-0.156523	-0.066001	0.245537	0.082975	0.040037	0.105646	-0.074295	0.289852
HAPLN3	-0.374474	0.143694	-0.034985	-0.186388	-0.260645	0.020895	0.158966	0.484458	0.26585	0.400156	0.063933	0.289907
HAVCR2	-0.29273	0.077732	0.039526	-0.019568	-0.172309	0.138502	0.051753	0.325231	0.174046	0.718335	-0.04053	0.109618
HBEGF	-0.126614	0.098564	0.211541	-0.232926	-0.300056	-0.014194	0.011438	0.408796	0.988873	0.538784	-0.193801	0.252504
HBQ1	-0.043266	0.280724	-0.050996	-0.135705	-0.147964	-0.080885	0.296346	0.117796	0.040287	0.127609	-0.113785	0.182587
HELZ	0.144307	-0.377736	0.14083	0.056103	0.172037	0.085688	-0.613919	-0.169743	-0.064787	-0.128683	0.068838	-0.390674
HES1	0.34077	0.055971	0.255815	0.213375	0.216203	-0.457889	-0.014669	-0.330733	-0.099532	-0.928315	-0.706322	0.03347
HIC1	-0.148153	0.353075	-0.038911	-0.116521	-0.214226	-0.069017	0.309281	0.280645	0.081031	0.322863	-0.123388	0.402896
HID1	0.443035	0.11367	-0.232337	0.40405	0.570199	0.121717	0.113262	-0.667694	-1.139291	-0.894483	-0.256009	-0.262049
HIF1A	-0.086348	-0.372459	0.461437	-0.138338	-0.23487	0.140201	-0.718007	0.449393	1.099994	0.479398	-0.116499	-0.098978
HK1	0.244415	0.062236	0.104123	-0.123167	-0.384709	-0.08115	-0.070228	0.110883	0.232016	0.088145	-0.563697	0.022475
HK3	-0.159477	0.174078	-0.080548	-0.114752	-0.190437	0.028031	0.182083	0.259404	0.0937	0.641555	-0.063436	0.203745
HNF1B	0.686895	0.075053	-0.492551	0.754707	1.158594	0.423494	0.146464	-0.433318	-0.758495	-0.655051	-0.394073	-0.108735
HNRNPK	0.095882	-0.493382	-0.030834	0.063911	0.113316	0.073311	-0.544164	-0.171029	0.050675	-0.168852	0.170549	-0.574689
HSD17B14	0.139935	0.262483	-0.136957	0.676664	0.249906	-0.110236	0.284412	-0.067359	-0.351675	-0.071076	-0.336127	-0.005378
HSD17B2	1.43008	0.450674	0.595684	0.266343	-0.147229	-0.122098	0.034528	-0.09318	-0.328399	-0.641884	-0.53491	0.73762
HSD17B4	0.413607	-0.190218	0.435321	0.143088	0.291255	-0.078447	-0.342891	-0.371981	-0.166088	-0.165551	-0.252113	-0.253816
HSDL2	0.321668	-0.246041	-0.120651	0.540187	0.930336	0.221529	-0.08326	-0.379367	-0.181158	-0.297248	-0.173953	-0.197822
HSPA4	0.283588	-0.288448	0.187668	0.148995	-0.137281	-0.095358	-0.521808	-0.133227	0.258379	-0.033438	0.024668	-0.352815
HSPB1	0.034588	0.146258	0.442401	0.02253	-0.339332	-0.424565	-0.137293	-0.062291	0.485254	-0.484681	-1.263574	0.230465
HSPB7	-0.13356	0.356347	-0.057104	-0.022536	-0.234927	-0.038025	0.401182	0.389912	0.015408	0.367009	-0.09247	0.650233
HSPG2	-0.267941	0.320817	-0.04852	-0.282801	-0.228816	0.096536	0.259272	0.448276	0.084359	0.206517	-0.33095	0.736523
HSPH1	0.360785	-0.447067	0.033406	0.199197	0.057084	-0.042924	-1.083327	-0.220737	0.233195	-0.301426	0.174826	-0.413837
HTATSF1	0.03566	-0.226478	-0.128823	0.108786	0.517995	0.252371	-0.126488	-0.133579	-0.143085	-0.294535	0.383313	-0.109554
HTRA3	-0.280508	0.217952	-0.145995	-0.190959	-0.347288	-0.019628	0.224748	0.61676	0.222711	0.391678	-0.150572	0.701973
HUNK	-0.103909	0.110741	-0.100401	-0.086097	0.068674	0.195416	0.258165	-0.020225	-0.064855	0.073745	0.684872	0.242573
ICA1	0.543147	-0.07221	-0.07117	0.527478	0.596295	0.099299	-0.135035	-0.585847	-0.80231	-0.686166	0.001728	-0.288544
ID1	0.842676	0.117056	0.484081	0.104392	0.22165	-0.918011	-0.291819	-0.530252	0.13699	-1.221721	-1.003057	0.082327
IDH1	0.686546	0.011287	0.140638	0.772901	0.757187	-0.162009	-0.172146	-0.825014	-0.936906	-0.701815	-1.069354	-0.101941
IFI16	-0.559494	-0.264298	0.896635	-0.445262	-0.760696	-0.173799	-0.33464	0.517222	1.112816	0.746012	-0.244722	0.156965
IFI27L2	-0.254498	0.067977	0.190425	-0.308239	-0.314002	-0.166192	0.076958	0.266882	0.41837	0.294383	-0.089463	0.246311
IFITM3	-0.806942	-0.016884	-0.160234	-0.511784	-0.59567	-0.010396	0.20662	0.543962	0.43161	0.495325	-0.258716	0.141766
IGFBP7	-0.193532	0.404308	0.041348	-0.114389	-0.434204	-0.086784	0.101471	0.545115	-0.062754	0.267375	-0.233633	0.844063
IKZF2	0.702099	-0.034009	0.1735	0.517517	0.516507	-0.053279	-0.054495	-0.675274	-0.83507	-1.077826	-1.339155	-0.158451
IL1RAP	-0.217616	-0.073336	0.449779	-0.367741	-0.242718	0.350309	-0.113398	0.597638	1.210449	0.385765	-0.181369	0.106263
INADL	0.349564	-0.22834	0.195091	-0.004778	0.130853	0.009605	-0.214065	-0.386627	-0.037549	-1.285542	-0.071852	-0.287179
INHBA	-0.561688	0.241894	-0.294936	-0.293295	-0.568141	-0.073062	0.098074	1.347882	1.177824	0.333945	-0.20358	0.991559
INPP1	0.140171	-0.003578	0.918728	-0.096823	-0.084865	-0.161992	-0.198897	0.292531	0.58367	-0.159628	-0.130404	0.164644
INTS5	-0.189184	0.128866	-0.078475	-0.108488	-0.059747	-0.049654	0.299695	0.118427	0.03377	0.081482	-0.081221	0.151501
IPO9	-0.093383	-0.39975	0.001036	-0.009048	0.162894	0.143383	-0.104688	-0.063411	0.17311	-0.005936	0.595628	-0.428695
IPPK	-0.093745	-0.030253	-0.067744	-0.0239	-0.039142	0.0574	0.015161	0.125021	0.667195	0.083369	-0.013004	0.002549
IQGAP3	-0.257174	-0.319984	-0.161359	-0.156212	0.484337	0.484428	0.036608	-0.057941	0.261727	-0.125774	0.4869	-0.36199
IRF6	0.446207	-0.109898	0.452685	0.087576	-0.608018	-0.647721	-0.401891	0.138571	1.026472	-2.037298	-1.312353	-0.088267
IRS1	0.429339	0.322593	0.209153	0.127496	-0.590289	-0.584075	0.020878	0.33528	0.025352	-0.174897	-0.638336	0.471978
IRX2	-0.100258	0.270466	-0.053859	-0.110726	-0.118066	-0.030918	0.233748	0.11127	0.08292	0.129145	-0.126715	0.103699
IRX3	-0.195382	0.237969	0.494284	-0.222831	-0.337531	-0.223428	0.20815	0.292293	0.3163	0.169887	-0.191828	0.390419
ITGA11	-0.418594	0.545668	-0.143483	-0.118729	-0.324588	0.275137	0.435322	0.851605	0.153736	0.62185	-0.321683	1.290203
ITGA5	-0.525752	0.111173	-0.124741	-0.366777	-0.667453	0.194517	0.044297	0.926643	0.982666	1.243323	-0.26544	0.613089
ITGAM	-0.364001	0.208549	-0.005234	-0.132548	-0.240061	0.233774	0.191222	0.410568	0.179783	1.178378	-0.027208	0.281108
ITGAX	-0.553379	0.234873	0.022189	-0.144712	-0.385516	0.117015	0.170058	0.441531	0.340921	1.056542	-0.303371	0.341642
ITGB2	-0.706345	0.239369	0.060672	-0.19803	-0.545496	0.156882	0.312281	0.557971	0.051827	1.293538	-0.198699	0.373076
ITGB3	-0.149925	0.135551	-0.006705	-0.163049	-0.133617	0.080003	0.03939	0.475192	0.204137	0.942847	0.104134	0.223074
ITGBL1	-0.195804	0.322027	-0.037784	0.025345	-0.070537	0.241182	0.175156	0.263456	-0.170591	0.265478	-0.022774	0.89998
ITSN2	0.359441	-0.169536	0.015732	0.607989	0.37773	0.015252	-0.323749	-0.333193	-0.284221	-0.327978	-0.475719	-0.24715
IVL	1.384697	0.451712	1.074858	0.366117	-0.220955	-0.614978	0.256739	-0.040197	1.826643	-0.725532	-0.790392	0.67188
IVNS1ABP	0.14576	-0.527422	0.07663	-0.026668	0.031319	-0.158681	-0.756931	0.032387	0.415826	-0.117083	0.509078	-0.286971
JADE3	0.056137	-0.116057	-0.172487	0.081542	0.349389	0.365746	-0.136677	-0.084181	-0.035968	-0.171482	0.41806	-0.224842
JAG1	0.100999	-0.025993	0.347984	-0.064083	-0.613842	-0.717005	-0.37764	0.601012	1.007526	-0.318503	-0.542114	0.591112
JAZF1	-0.283921	-0.026042	0.036338	-0.037642	-0.245074	-0.012516	0.040994	0.270082	0.237231	0.612	0.090896	0.187302
JUP	0.079207	0.03953	0.219723	0.111468	0.084992	-0.100465	0.095998	-0.15896	0.800808	-1.757897	-0.956534	-0.052194
KALRN	-0.066825	0.101463	-0.269756	0.253579	0.639438	0.163282	0.28883	-0.100006	-0.155027	0.114537	0.555543	0.23052
KBTBD2	-0.026091	-0.414809	0.01187	0.079489	0.019966	0.114803	-0.476276	-0.035664	0.130578	0.006112	0.37033	-0.364575
KCNAB2	-0.366123	0.137431	0.021483	-0.073087	-0.171148	0.089216	0.137161	0.241313	-0.012139	0.827845	0.047607	0.177996
KCNE5	-0.053548	0.191257	-0.05487	-0.086533	-0.083412	-0.068907	0.354249	0.081374	0.092965	0.137562	-0.028247	0.098418
KCTD1	0.153728	-0.05703	0.496502	-0.283585	-0.328415	-0.380815	0.111493	0.288786	0.817588	-0.161616	0.050811	0.212617
KCTD11	0.27819	-0.001574	-0.089718	-0.157493	-0.028328	-0.114613	0.018262	0.366162	0.844318	-0.027115	-0.559094	0.100812
KCTD12	-0.308141	0.202143	0.045063	-0.188431	-0.469584	0.073337	0.21251	0.328505	0.052237	0.574184	-0.004073	0.365758
KDF1	0.155787	-0.03284	0.012927	0.105065	0.187364	0.046532	0.109748	-0.252191	0.004292	-0.689399	-0.218666	-0.094054
KIAA0930	-0.252437	0.141953	0.052511	-0.12331	-0.300381	-0.083493	0.252274	0.417396	0.311511	0.403803	-0.343108	0.44327
KIAA1462	-0.326311	0.010697	-0.38868	0.01255	0.273133	0.645856	0.174079	0.291884	-0.225095	0.447673	-0.266654	0.284949
KIAA1522	0.244483	0.14549	0.085513	0.257962	0.282251	0.063523	0.187198	-0.494807	-0.37118	-1.217038	-1.00257	-0.13817
KIAA1598	-0.537427	-0.207926	-0.201507	-0.284423	0.119277	0.522134	-0.25309	0.155237	0.234617	0.2586	0.770286	-0.001878
KIAA1755	-0.247865	0.313352	-0.123625	-0.089793	-0.268864	-0.012875	0.268358	0.333444	0.022869	0.39122	-0.045968	0.553124
KIAA1841	-0.009313	-0.174323	-0.101771	0.204979	0.602394	0.32665	-0.066378	-0.082592	-0.018222	-0.13578	0.28906	-0.146044
KIF1A	0.035991	0.169879	-0.015097	0.084771	0.148264	0.022368	0.231052	0.149608	-0.052542	0.301599	1.627344	0.099794
KIF5C	0.27971	-0.040283	-0.210486	0.498178	1.117651	0.075246	0.203097	-0.182773	-0.314108	-0.010216	0.886818	0.219565
KIRREL	-0.340291	0.187171	-0.120629	-0.223295	-0.425159	0.014684	0.259117	0.686473	0.557124	0.816374	0.119415	0.651536
KLF10	-0.154364	0.039491	-0.010306	-0.210721	-0.1648	0.19291	-0.060373	0.432089	0.64698	0.306897	-0.065757	0.221886
KLF12	-0.309398	-0.019978	0.01009	-0.157696	-0.233587	-0.034808	0.028064	0.173287	0.007072	0.416297	0.837963	0.281912
KLF2	-0.184264	0.326565	-0.049482	-0.117019	-0.231088	-0.006826	0.279641	0.16088	-0.083389	0.326786	-0.112102	0.317612
KLF3	0.399612	-0.027254	0.31201	0.123378	0.080156	-0.222614	-0.032739	-0.351376	0.038428	-0.594202	-0.513244	-0.036766
KLF5	0.252357	0.175477	0.331593	0.041471	0.165586	-0.336373	0.284653	-0.429275	0.137557	-1.112905	-0.905515	0.151896
KLF9	-0.227121	0.305476	-0.067697	-0.130667	-0.200331	-0.01258	0.253237	0.192445	0.074196	0.326326	-0.020897	0.290641
KLHDC3	-0.081098	-0.212067	-0.150424	0.162383	0.43832	0.388	0.051686	-0.091263	-0.063808	-0.121826	0.353647	-0.125983
KLK10	-0.091134	0.175728	0.206389	-0.128714	-0.17557	-0.102714	0.431197	0.299147	1.347155	0.023933	0.058981	0.470208
KLK11	-0.034594	0.20638	0.076764	-0.192587	-0.162316	-0.089271	0.329279	0.099886	0.774317	-0.099318	0.199614	0.197171
KLK13	-0.116989	0.24024	0.040265	-0.119492	-0.156159	-0.061834	0.276322	0.123108	0.682033	0.028687	-0.013424	0.394367
KLK6	-0.142999	0.146105	0.132653	-0.176145	-0.175982	0.671903	0.41799	0.601425	1.444805	-0.050572	-0.091176	0.331148
KLK7	-0.104046	0.144257	0.063098	-0.095497	-0.121303	0.272368	0.328569	0.265477	1.117416	0.006321	0.000739	0.327209
KNTC1	-0.061835	-0.428869	-0.063406	0.121679	0.630125	0.384673	-0.264138	-0.124397	-0.064037	-0.084341	0.695163	-0.296606
KPNA2	-0.204758	-0.682721	-0.135392	0.093062	0.399913	0.346024	-0.422802	-0.043326	0.365471	-0.202524	0.551466	-0.683016
KPNB1	-0.004879	-0.411426	0.005228	-0.025806	0.064675	0.076523	-0.379794	-0.081826	0.194614	0.04078	0.302978	-0.28725
KRT10	0.038144	0.106208	1.009578	0.18229	0.071115	-0.154743	0.405189	0.330119	0.983374	-0.330906	-0.032277	0.130203
KRT13	1.04659	1.539757	2.763175	0.082836	-0.380724	-1.020617	1.15903	0.230141	1.000627	-1.091451	-1.23526	1.622489
KRT14	0.156764	0.464679	0.912142	-0.383891	-0.464187	-0.473406	0.410795	1.919523	3.618479	-0.493898	-0.723813	1.888122
KRT15	0.44257	0.590107	2.211105	0.133507	-0.340278	-0.5068	0.162511	-0.006093	1.365097	-1.10599	-0.965437	0.456135
KRT16	0.364728	0.526666	1.859071	-0.182299	-0.263532	-0.169522	0.438557	1.407385	4.190357	-0.59891	-0.372594	1.665194
KRT18	0.129319	0.185033	-0.26161	0.176475	0.359439	0.609941	0.050116	-0.266171	-0.832173	-0.776905	-0.486703	0.059177
KRT19	0.305148	-0.031653	0.206679	0.159093	-0.132475	0.041515	0.088904	-0.29441	-0.844235	-2.532839	-1.904101	-0.107271
KRT20	1.433541	0.370523	-0.555453	1.50676	1.55225	0.375071	0.872352	-1.090905	-1.522409	-1.356225	-1.090533	-0.505372
KRT4	-0.120289	0.408789	1.327884	0.05323	0.05742	-0.126548	0.616845	0.404474	0.924421	-0.037217	-0.125497	0.581838
KRT5	-0.401833	0.613137	2.497089	-0.966851	-0.662266	-0.690108	0.194679	2.474356	4.296763	-0.667884	-0.260804	1.690615
KRT6A	-0.277038	0.429072	2.533631	-0.486877	-0.252004	-0.086863	0.66625	3.023046	5.401426	-0.562916	-0.06354	1.676328
KRT6B	-0.174693	0.091428	1.042571	-0.380295	-0.207104	-0.017415	0.515257	1.547319	4.461183	-0.466535	0.013252	0.713461
KRT7	0.651505	-0.126076	-0.183923	0.342598	-0.207679	-0.230255	-0.583227	-0.531469	-2.283888	-2.487186	-2.613254	0.069084
KRT8	0.207571	0.169281	-0.120998	0.360468	0.405774	0.450715	-0.109475	-0.531571	-1.847516	-1.848286	-0.927398	0.049765
LAD1	0.340083	0.069871	0.436426	0.004544	-0.224815	-0.176804	0.082021	-0.180009	0.666999	-1.42503	-1.032225	-0.002482
LAMA3	-0.271523	-0.023864	0.12389	-0.341494	-0.22132	-0.059193	0.183775	0.680305	1.215177	-0.065167	0.259605	0.254063
LAMB3	0.276423	0.138746	0.844985	-0.734114	-0.974528	-0.564477	-0.319774	1.126012	1.212446	-0.829516	-0.933156	0.434763
LAMC2	-0.149553	-0.170201	0.29894	-0.549473	-0.232142	0.325314	-0.14782	1.718079	1.906754	-0.696427	-0.443045	0.498407
LARP4B	0.131564	-0.254007	-0.062728	0.347081	0.237953	0.284902	-0.2108	-0.222112	-0.119368	-0.285105	-0.129901	-0.203303
LAT2	-0.26436	0.114283	-0.014717	-0.144272	-0.226987	0.07448	0.130621	0.252351	0.084175	0.404057	-0.009396	0.161253
LAYN	-0.086487	0.189817	-0.061484	-0.093	-0.144281	-0.05181	0.269634	0.126068	0.071433	0.095507	-0.067725	0.305435
LCE3D	0.043142	0.180069	0.115732	-0.135485	-0.097228	-0.08337	0.503159	0.224941	1.987012	-0.033428	-0.034739	0.292451
LCE3E	-0.096955	0.187007	-0.000424	-0.081538	-0.094239	-0.089973	0.281717	0.08918	0.735442	0.117962	-0.094647	0.175791
LCOR	0.596808	0.002671	0.08415	0.213464	0.031256	-0.032	-0.113839	-0.144702	-0.121614	-0.173451	-0.111448	-0.051281
LDB3	-0.037975	0.239014	-0.086356	-0.091264	-0.112686	-0.039332	0.195277	0.061321	0.013232	0.135072	-0.169228	0.160744
LGALS1	-0.708538	0.060703	-0.313741	-0.425782	-0.533334	0.208151	0.212112	0.876627	0.396415	1.117962	-0.44714	0.637061
LGALS8	0.271536	-0.247897	0.378707	-0.067225	-0.12803	0.090877	-0.240852	-0.005774	0.101281	0.056959	-0.137449	0.036038
LGI2	-0.134097	0.135138	-0.073881	-0.017677	-0.099933	0.002861	0.084951	0.145894	-0.095621	0.378309	0.178829	0.466793
LILRB2	-0.27935	0.171967	-0.045032	-0.144003	-0.289788	0.054754	0.133253	0.344597	0.081584	0.736441	-0.09682	0.126818
LILRB3	-0.317064	0.195478	-0.05344	-0.137781	-0.211739	0.093647	0.116448	0.288037	0.168783	0.841744	-0.105174	0.058684
LILRB4	-0.596011	0.162136	0.020188	-0.051516	-0.40338	0.270006	0.145434	0.478132	0.126492	1.22527	-0.046178	-0.036478
LILRB5	-0.239494	0.226058	-0.034545	-0.056145	-0.158393	0.117261	0.31089	0.298371	0.094774	0.756195	-0.048862	0.157124
LIME1	-0.128502	0.246602	-0.014853	-0.092024	-0.120092	-0.032285	0.307648	0.071444	-0.006302	0.145623	-0.067822	0.200135
LIMS2	-0.142794	0.24528	-0.076676	-0.108013	-0.183638	-0.013789	0.225191	0.172211	-0.054472	0.204336	-0.20309	0.331144
LINC00885	0.531136	-0.018466	0.067785	0.541826	0.542088	0.142416	0.082417	-0.452625	-0.861862	-0.843071	-0.866384	-0.162082
LINC00905	-0.072587	0.148752	0.006942	-0.052614	-0.090549	0.014458	0.2492	0.074008	0.067471	0.028221	-0.123216	0.366939
LINGO4	-0.056509	0.166063	-0.035663	-0.083704	-0.027106	-0.04623	0.29269	0.02351	0.001131	0.099314	-0.048552	0.074349
LLGL2	0.214734	0.166448	-0.236653	0.126745	0.479453	0.265118	0.243066	-0.599134	-0.505981	-0.965574	-0.139269	-0.238856
LMBRD1	0.558857	-0.235824	0.145762	0.302841	0.270755	0.059717	-0.429968	-0.236583	-0.167259	-0.217103	-0.150084	-0.322197
LMNB1	-0.127104	-0.306681	-0.09466	-0.10889	0.153734	0.244651	-0.132987	-0.069263	0.053524	-0.008685	0.852893	-0.216192
LMOD1	-0.08254	0.656952	0.070662	0.110372	-0.222543	0.045258	0.581682	0.532983	-0.087297	0.622549	-0.248115	1.15858
LNPEP	0.38869	-0.268162	0.442077	-0.007614	-0.165915	-0.197937	-0.512038	-0.087313	-0.017792	-0.044706	-0.002113	-0.125825
LNX1	0.382383	0.051673	0.034984	0.207865	0.280387	-0.133526	-0.17696	-0.298705	-0.278921	-0.498292	-0.091857	-0.013652
LOC100130264	-0.08208	0.169644	-0.003075	-0.098357	-0.170305	-0.024683	0.309078	0.201021	0.211162	0.213363	-0.117051	0.503982
LOC100133091	-0.099064	0.282956	-0.063639	-0.112956	-0.132875	0.026527	0.189391	0.014835	0.048164	0.135206	-0.054022	0.18541
LOC100508226	0.398	-0.040823	-0.212939	0.56002	0.930258	0.311714	0.075769	-0.553159	-0.520828	-0.515531	0.166084	-0.392066
LOC101928885	-0.036158	0.24668	-0.047977	-0.077092	-0.105695	-0.081709	0.250281	0.097126	0.022914	0.004264	-0.097184	0.16427
LOC102723566	-0.065223	0.206685	-0.025375	-0.095708	-0.032683	-0.04955	0.135508	0.060473	-0.13414	0.121792	-0.080391	0.341509
LOC148696	0.695969	0.279072	0.186879	0.321789	0.262225	-0.167051	0.054867	-0.317025	-0.552866	-0.24685	-0.557678	-0.008915
LOC158960	-0.108023	0.260206	-0.030347	-0.129646	-0.09709	-0.054769	0.385136	0.06239	-0.041582	0.148278	-0.093405	0.1959
LOC400707	-0.073412	0.166219	-0.085018	-0.112168	-0.129163	-0.031813	0.256517	0.159525	-0.091503	0.127611	0.022868	0.385056
LOC642648	-0.124663	0.322806	0.005386	-0.147987	-0.167869	-0.071164	0.334422	0.154972	0.072772	0.143911	-0.070142	0.285823
LPCAT3	0.314028	-0.197077	0.273641	0.504521	0.345638	-0.02478	-0.29489	-0.202354	-0.270532	-0.516528	-0.3624	-0.148856
LRBA	0.504032	-0.393821	0.16808	0.428515	0.416648	-0.23063	-0.558746	-0.585903	-0.446281	-0.751605	0.069722	-0.484781
LRIG1	-0.517681	0.190958	0.253616	-0.197104	-0.460535	-0.039147	0.318758	0.510894	0.10572	0.791875	0.298335	0.925149
LRP10	-0.064172	-0.011735	0.095896	-0.178499	-0.195519	-0.048238	0.073924	0.160115	0.123137	0.041748	-0.724007	0.125564
LRPPRC	0.270698	-0.548343	0.014871	0.209762	0.191636	0.107215	-0.724426	-0.33146	-0.042921	-0.369487	0.227978	-0.668035
LRRC32	-0.29598	0.375625	-0.14208	-0.07187	-0.313229	0.143187	0.330712	0.500301	0.041332	0.242936	-0.078465	0.840961
LRRN4CL	-0.079516	0.222113	-0.103644	-0.098115	-0.105617	-0.004209	0.254074	0.130404	-0.040279	0.122113	-0.179342	0.370751
LSM8	0.175042	-0.429145	0.142387	0.245915	0.173845	0.061983	-0.434102	-0.129696	-0.098732	-0.102582	0.376272	-0.261007
LSR	0.116485	0.054742	-0.00545	0.27608	0.332133	0.240886	0.206272	-0.158693	-0.239261	-1.056083	-0.244667	-0.150762
LTB	-0.171763	0.258304	-0.013414	-0.148957	-0.202948	-0.011069	0.41345	0.209186	-0.114058	0.117727	-0.134332	0.324773
LTBP2	-0.285414	0.426035	-0.143745	-0.285618	-0.480122	0.109627	0.197856	0.898091	0.135278	0.499176	-0.327806	0.838733
LTBR	0.092163	0.082298	0.103342	0.019167	-0.16445	-0.058683	0.068223	0.049097	0.114729	-0.288901	-0.81324	-0.014326
LY6D	0.855843	0.600754	1.402925	-0.160447	-0.38803	-0.277592	0.254256	0.590743	2.14054	-0.36205	-0.457189	0.78517
LY86-AS1	-0.083898	0.160431	-0.00495	-0.069655	-0.097572	-0.056561	0.370797	0.119526	0.017706	0.051441	-0.031875	0.218264
LYN	-0.256983	-0.193896	0.051468	-0.225083	-0.073866	0.553761	-0.138931	0.33766	0.337235	0.470564	-0.346753	-0.048516
LYPD3	0.422556	0.095847	0.721973	-0.034191	-0.223233	-0.392215	0.119967	0.040971	1.000379	-0.995036	-1.121753	0.08821
LYPD6	0.37506	0.071942	0.036947	0.409017	0.316769	-0.156785	0.119461	-0.249465	-0.353287	-0.357209	-0.077033	0.081145
LYPD6B	0.55705	0.075161	0.170793	0.533294	0.417229	-0.18841	-0.037276	-0.398797	-0.607936	-0.75079	-0.839852	0.058727
LYPLA1	0.681132	-0.19853	0.087494	0.347945	0.307808	0.166788	-0.379393	-0.33625	0.089986	-0.63166	-0.43247	-0.470096
MACC1	0.205399	-0.086103	0.399202	0.248073	0.763395	0.957747	0.176786	-0.079342	-0.010986	-0.861201	-0.445216	-0.146976
MAF	-0.325286	0.102246	0.070552	-0.231291	-0.425762	-0.123892	0.29975	0.382216	0.573946	0.516064	0.038723	0.330557
MAGI1	0.332282	-0.022573	-0.258251	0.409598	0.773259	0.181753	0.044902	-0.461636	-0.589854	-0.431479	0.280088	-0.124301
MAL2	0.406002	-0.395427	0.123069	0.470692	0.708549	0.458004	0.04478	-0.710025	0.08296	-2.491603	-0.7761	-0.594448
MAMSTR	-0.090849	0.138418	-0.055999	-0.069976	-0.069673	-0.023328	0.289914	0.026467	0.003913	0.014556	0.132092	0.075195
MAN1B1	-0.162328	0.095079	-0.19674	-0.064324	0.10154	0.060501	0.194499	0.062117	-0.002226	0.144362	-0.036619	0.129114
MAOA	0.922487	0.034394	0.556087	0.594747	0.354915	-0.769515	-0.08213	-0.858841	-0.323341	-1.660832	-2.044103	0.105744
MAP1A	-0.239831	0.228406	-0.163964	-0.077606	-0.264235	-0.028222	0.277089	0.349548	0.048053	0.762046	0.187864	0.469726
MAP1B	-0.302944	0.086787	-0.075624	-0.215626	-0.317805	-0.051169	-0.070893	0.383446	0.0872	1.364223	1.100171	0.374239
MAP3K2	0.142842	-0.307148	0.172501	0.145677	0.021717	-0.044502	-0.519914	-0.037325	0.12148	0.010508	-0.074805	-0.258153
MAP3K6	-0.128346	0.10616	0.156519	-0.322418	-0.204233	0.049623	0.250158	0.122883	0.416527	0.057338	-0.325978	0.166811
MAP4K3	0.752415	-0.259559	0.00207	0.559197	0.440672	0.150469	-0.522822	-0.30694	-0.455233	-0.497936	-0.025082	-0.094144
MAP7	0.390498	-0.066435	0.083136	-0.045808	0.200866	0.080853	-0.019628	-0.360831	0.054747	-1.100008	-0.234079	0.024452
MAP7D1	-0.279295	0.143352	-0.073116	-0.261449	-0.215954	0.07002	0.260155	0.328931	0.255762	0.261469	-0.163388	0.284161
MAPK10	0.568936	-0.087698	0.637995	0.208613	0.164283	-0.578723	-0.091697	-0.548491	-0.55433	-0.737361	-0.489795	0.174605
MAPK8IP1	-0.088126	0.164334	-0.104263	-0.091203	-0.116677	-0.008867	0.189588	0.07186	0.071528	0.185516	0.57741	-0.001863
MARCH7	0.186113	-0.458622	0.314934	0.083966	0.001242	-0.000574	-0.810592	-0.251783	0.087085	-0.289211	0.073745	-0.383825
MARCKSL1	-0.117862	0.208653	-0.150788	-0.101041	0.032285	0.018227	0.326758	0.030483	-0.084225	-0.007751	0.081237	0.217508
MARK1	0.650603	-0.068723	0.037925	0.048784	0.243939	-0.409276	0.00193	-0.078928	0.168868	-0.367652	0.324862	0.372922
MARVELD1	-0.264179	0.19401	-0.209219	-0.334035	-0.538589	-0.046842	0.107841	0.551682	0.346529	0.402017	-0.115797	0.448375
MARVELD2	0.296179	-0.070643	0.071735	0.160057	0.255517	0.067019	-0.210077	-0.224138	-0.064733	-0.641451	-0.187952	-0.18179
MAST2	-0.287833	0.074599	-0.272834	-0.215286	0.216277	0.206663	0.189155	0.089145	-0.059877	0.147133	0.358972	0.296465
MAST4	0.46378	0.157296	0.241011	0.248168	-0.096791	-0.353717	0.054005	-0.103897	0.118047	-0.457927	-0.627315	0.139588
MAT2B	0.180645	-0.184447	0.288512	0.080715	-0.037534	-0.023781	-0.214187	0.006606	-0.038706	0.019097	-0.037781	-0.24184
MB21D2	0.088337	0.036064	-0.336095	0.20403	0.484755	0.272106	-0.116279	-0.090855	-0.160039	-0.003173	-0.16714	-0.092793
MCC	0.230858	0.286466	0.2986	-0.25158	-0.579585	-0.592498	-0.188441	0.193295	0.348399	-0.003865	-0.428181	0.301675
MCCC1	0.470865	-0.006046	0.042482	0.622257	0.820566	0.15683	-0.075275	-0.64977	-0.63435	-0.62869	-0.308477	-0.222233
MCCC2	0.730667	-0.119581	0.120164	0.570539	0.715218	-0.100376	-0.427908	-0.517121	-0.379851	-0.608215	-0.354595	-0.308011
MCM6	-0.136952	-0.434124	-0.111835	0.153984	0.485088	0.343585	-0.153919	-0.015963	0.155782	-0.05332	0.718888	-0.355069
MECOM	0.686756	-0.050785	0.497322	0.332265	0.02547	-0.599712	-0.148128	-0.509028	-0.590789	-0.953353	-0.778618	-0.105313
MED6	0.068813	-0.52555	0.080535	0.054881	0.105161	0.080634	-0.362136	-0.02483	0.234706	-0.160181	0.226382	-0.212322
MEG3	-0.385644	0.425109	-0.12037	-0.126737	-0.319447	0.014655	0.498469	0.515693	0.038614	0.409887	-0.156288	0.971901
MET	0.100751	-0.375498	0.080473	-0.270574	0.152267	1.019255	-0.397141	0.476927	0.235748	-0.177	-0.367375	-0.202885
METTL7A	0.922073	0.205822	0.292379	0.726566	0.199188	-0.285512	-0.143824	-0.383877	-0.913982	-0.436253	-0.579753	-0.106116
MFAP2	-0.687987	-0.035123	-0.628559	-0.088158	-0.206226	-0.01584	0.178232	0.651371	0.339398	0.191625	0.525237	0.395962
MGAT4A	0.213258	-0.270502	-0.325081	0.659433	1.063272	0.750247	-0.220907	-0.373592	-0.937014	-0.03223	0.093522	-0.275964
MICALL1	0.202507	0.113869	0.202881	0.034255	-0.348542	-0.188537	-0.022272	0.237358	0.309849	-0.279319	-0.861368	0.08514
MIR188	-0.018808	0.194567	-0.021359	-0.045657	-0.077728	0.04746	0.310537	0.048983	0.000342	0.040375	-0.080526	0.213604
MIR3916	0.815128	0.218533	-0.354504	0.769337	0.672406	0.213755	-0.159249	-0.481052	-0.935349	-0.616051	-0.302422	0.017275
MMD	-0.454818	-0.085789	-0.248707	0.01363	-0.005684	0.488277	0.069611	0.330393	0.059918	0.376812	0.22784	-0.096698
MMP11	-0.610433	0.550371	-0.366173	-0.116786	-0.457845	0.577816	0.726403	1.696346	0.810464	0.043657	-0.200704	1.556358
MMP14	-0.274704	0.165117	-0.148695	-0.309262	-0.831069	0.098918	0.164684	1.016729	0.456118	0.65655	-0.507271	0.702471
MPC2	0.184172	-0.02494	0.04268	0.547996	0.320345	0.124035	-0.122604	-0.166753	-0.005962	-0.193366	0.223795	-0.157949
MPHOSPH10	0.219637	-0.238162	0.002486	0.374218	0.20986	0.084606	-0.315966	-0.147899	-0.119732	-0.155706	-0.006323	-0.196929
MPHOSPH9	-0.090144	-0.318172	0.164548	-0.029187	0.193453	0.147987	-0.354203	-0.010758	-0.065886	0.212173	0.802343	-0.038978
MPP1	-0.522377	0.047451	0.024971	-0.158388	-0.292348	0.198272	-0.017999	0.349666	0.275747	1.133528	0.325054	0.013357
MPP3	-0.17533	0.144037	0.016216	-0.257056	-0.133309	0.048716	0.092894	0.175263	0.245012	0.134588	0.004754	0.150586
MPP7	0.387792	-0.019698	0.144429	0.727152	0.526138	-0.044838	-0.056901	-0.539145	0.082918	-1.005909	-0.561573	-0.286488
MPZL2	0.580939	-0.121655	0.613605	0.058684	0.075477	-0.370778	-0.165155	-0.230672	0.55486	-1.736786	-1.384908	-0.609157
MR1	0.574932	-0.136458	0.623096	0.097572	-0.030369	-0.270231	-0.343026	-0.007872	0.048364	-0.105154	-0.609822	-0.21592
MRAS	-0.374138	0.062174	-0.069032	-0.028414	-0.086722	0.016888	0.100535	0.231329	-0.001334	0.456521	0.239699	0.125166
MRC2	-0.367897	0.280143	-0.189999	-0.207562	-0.464355	0.015337	0.381021	0.664637	0.210669	0.894187	-0.00277	0.690155
MRVI1	-0.142794	0.371345	-0.044633	-0.020167	-0.201641	0.04035	0.335853	0.284048	-0.083227	0.137858	-0.316663	0.747848
MSC	-0.428755	0.266407	-0.071905	-0.172619	-0.366605	0.071154	0.363736	0.586093	0.187926	0.490216	-0.299804	0.514496
MSH2	0.052494	-0.460759	-0.187434	0.324901	0.648979	0.427428	-0.201092	-0.147973	-0.036134	-0.246732	0.710917	-0.443752
MSH6	0.008166	-0.441323	-0.078585	0.129003	0.365536	0.266912	-0.447446	-0.142822	0.058645	-0.126607	0.551753	-0.316888
MSI1	-0.154074	0.123172	-0.142809	0.045286	-0.045833	0.04236	0.370209	-0.006995	-0.080589	0.096737	0.629195	0.021778
MSI2	0.40617	-0.026589	-0.004978	0.376614	0.34289	-0.162596	-0.043684	-0.527388	-1.013425	-0.56271	0.414814	-0.050449
MSN	-0.8525	-0.077428	0.057729	-0.450581	-0.796543	-0.156975	-0.075366	0.901748	1.019201	0.97849	-0.058181	0.588563
MSRB3	-0.185433	0.216473	-0.092001	-0.007353	-0.176415	-0.069124	0.268646	0.395756	0.079171	0.647092	-0.004544	0.639338
MSX2	0.847388	-0.058012	-0.147236	0.660992	0.380911	0.012194	0.076717	-0.368918	-0.680495	-0.671023	-0.474907	-0.27386
MT1B	-0.210533	0.102844	-0.024889	-0.152283	-0.196547	-0.013387	0.089014	0.300102	0.222045	0.307467	-0.054116	0.089215
MT1X	-0.67933	-0.032293	0.16046	-0.161344	-0.544095	-0.05461	-0.116978	1.072104	1.291045	0.856904	0.079755	0.095412
MT2A	-0.629539	0.160302	-0.13811	-0.341882	-0.452036	0.035871	0.189629	1.001353	0.853245	1.08898	0.010529	0.217096
MTSS1	0.118432	-0.005512	-0.077307	0.026498	-0.2734	-0.671123	-0.147076	0.008236	1.066811	-0.310698	0.104331	-0.177215
MTUS1	0.236182	0.005272	0.498742	0.110645	0.266406	0.003249	0.067946	-0.188658	-0.035625	-0.448378	-0.253856	0.026381
MUC16	-0.11857	0.508083	0.189224	-0.110852	0.09626	1.924546	0.452882	0.915288	0.932381	-0.026842	0.155487	0.841525
MXD1	0.10834	0.004174	0.182369	-0.041974	-0.16943	-0.110061	-0.014983	0.180882	1.455744	0.117975	-0.052706	0.257575
MXRA5	-0.222498	0.294511	0.052391	-0.189286	-0.685724	0.013958	0.204031	1.176112	0.350488	0.589896	-0.273296	0.945986
MXRA7	-0.230614	0.219756	-0.092322	-0.186773	-0.199031	0.063732	0.218443	0.306897	0.13069	0.286346	-0.143352	0.539132
MYC	0.16017	-0.123082	0.286021	-0.575554	-1.022994	-0.284674	-0.144405	0.376653	0.996759	0.198256	-0.149474	0.044642
MYCL	0.699164	0.232652	-0.094904	0.983246	0.637468	-0.158355	0.355708	-0.39646	-0.686003	-0.620505	-0.653396	0.074338
MYEOV	0.115652	0.47567	1.203317	0.112098	-0.318483	-0.095261	0.3655	0.721188	0.852234	0.072409	-0.06486	1.657639
MYH10	-0.164776	-0.179692	-0.427867	-0.07178	0.216718	0.254964	-0.087211	0.189622	0.210792	0.201422	0.462743	0.220625
MYL9	-0.47123	0.533367	-0.188239	-0.196437	-0.534601	-0.049974	0.51863	0.828624	0.015417	0.907667	-0.448152	1.241898
MYLIP	0.445757	-0.048078	-0.055932	0.553124	0.569096	0.134564	0.019005	-0.477368	-0.843038	-0.424229	0.069431	-0.215695
MYLK	-0.256883	0.332975	-0.103893	-0.026485	-0.354173	0.178055	0.284132	0.682747	0.051439	0.867647	0.003648	0.934001
MYO15A	-0.033737	0.187455	-0.04147	-0.055039	-0.071463	-0.024361	0.175061	0.049759	0.032255	0.063989	-0.045698	0.139715
MYO1B	-0.399508	-0.30573	-0.065728	-0.359589	-0.321876	-0.064708	-0.23063	0.724631	1.170279	0.052422	0.417007	0.498039
MYO1F	-0.534136	0.187426	0.039764	-0.100813	-0.331351	0.152061	0.260837	0.409052	-0.024571	0.964939	-0.274006	0.254742
MYO5A	-0.512261	-0.070781	-0.088238	-0.041446	-0.097574	0.046576	-0.243227	0.283149	0.438214	0.473565	0.068904	-0.005105
MYO5B	0.328222	-0.108167	-0.223973	0.434359	1.005553	0.464215	0.288008	-0.675207	-0.294709	-1.264144	-0.471128	-0.337452
MYO5C	0.142399	-0.128987	-0.045771	0.137285	0.702026	0.341326	-0.013572	-0.381663	-0.573165	-0.72942	0.267827	-0.152764
MYO6	0.504253	-0.414914	0.074405	0.340653	0.801654	0.344121	-0.318757	-0.551075	-0.429165	-1.171348	-0.049847	-0.38057
MYOF	0.58827	0.0904	0.079324	0.125181	-0.229112	-0.059835	-0.189863	0.107197	-0.222091	-0.371838	-1.461841	0.195386
NAALADL2	0.479905	-0.111796	0.269228	0.541502	1.137842	0.437263	0.016975	-0.644487	-0.992361	-0.743098	-0.384907	-0.168549
NASP	-0.18656	-0.318992	-0.198809	-0.034375	0.490851	0.395601	0.142001	-0.080295	-0.054251	-0.026764	0.690168	-0.002116
NCF2	-0.420891	0.020043	0.049517	-0.222733	-0.313381	0.175285	0.086313	0.435803	0.620024	0.897344	-0.181118	0.053635
NCOA1	0.128808	-0.269869	-0.047755	0.468555	0.596007	0.096614	-0.274335	-0.28439	-0.272318	-0.129323	0.075871	-0.204542
NCOA2	0.286887	-0.175556	-0.02805	0.194685	0.493072	0.100921	-0.087853	-0.390944	-0.353212	-0.344812	-0.030171	-0.197656
NDRG1	0.399464	-0.122805	0.338958	-0.298986	-0.016696	-0.228846	0.021485	0.114268	1.532559	-0.388907	-0.814576	0.06249
NEDD1	0.052072	-0.420078	0.080351	0.052175	0.073323	0.010681	-0.30779	-0.063806	0.094051	0.001979	0.372126	-0.231201
NEDD4L	0.350332	-0.224176	-0.32553	0.690633	1.173016	0.131495	-0.189193	-0.602726	-0.400409	-0.671091	-0.118512	-0.344346
NEK4	0.193534	-0.200027	-0.016934	0.122094	0.543536	0.212889	-0.05767	-0.214677	-0.298474	-0.138556	0.251789	-0.209104
NEK6	-0.649885	0.113005	-0.148357	-0.26072	-0.425237	0.221723	0.126038	0.437487	0.043182	0.619126	0.20209	0.509736
NEXN	-0.303246	0.163668	0.01063	-0.04154	-0.31685	0.012673	0.147841	0.561726	0.152884	0.836949	-0.289427	0.830319
NFE2L2	0.230051	-0.196219	0.547978	0.184895	0.128516	-0.219361	-0.447427	-0.195311	0.211548	-0.057691	-0.320039	-0.171201
NFIC	-0.381345	0.105753	-0.039915	-0.200357	-0.099582	-0.04971	0.426982	0.182678	-0.007568	0.373694	0.030585	0.292109
NGLY1	0.4217	-0.266944	0.012218	0.485717	0.654572	0.064424	-0.376831	-0.331371	-0.376394	-0.185981	-0.132579	-0.41756
NID2	-0.382072	0.213332	-0.182664	-0.122055	-0.383436	-0.022751	0.276551	0.644327	0.190564	0.427608	0.01117	0.805164
NINJ2	-0.089235	0.148528	0.016565	-0.055724	-0.131016	-0.042975	0.089722	0.125652	0.080038	0.159525	-0.003912	0.304702
NIPAL2	0.441961	-0.107126	0.552341	0.243223	0.00488	-0.235098	-0.286112	-0.152581	0.234462	-0.259839	-0.462108	0.081511
NLK	0.203373	-0.157075	-0.019092	0.405624	0.563539	0.021546	-0.150333	-0.299289	-0.34697	-0.205104	0.235572	-0.299195
NLRP3	-0.162094	0.144488	0.012007	-0.097399	-0.153899	0.025336	0.090318	0.206839	0.134323	0.449336	-0.145838	0.110509
NME3	-0.053726	0.328634	0.039576	-0.092719	-0.185879	-0.0514	0.253017	0.09516	-0.086484	0.077825	-0.136632	0.37347
NNMT	-0.666257	0.217014	-0.263309	-0.233107	-0.658459	0.185441	0.29317	0.902347	0.251028	1.502375	-0.386082	0.738865
NOL11	0.256648	-0.535547	0.017158	0.3222	0.291635	0.101315	-0.490113	-0.209991	-0.007947	-0.320852	0.184623	-0.52642
NOL3	-0.077443	0.283308	0.100357	-0.105762	-0.167837	-0.051252	0.222809	0.051076	0.116373	0.010745	-0.164445	0.187236
NPAS2	0.87921	0.065918	-0.159343	0.414782	0.309347	-0.155663	-0.105861	-0.401686	-0.499354	-0.630002	-1.171121	-0.197343
NPFF	-0.031688	0.088548	0.055238	-0.039941	-0.122161	-0.072465	0.110768	0.0719	-0.080938	0.124619	0.020427	0.41144
NPPC	-0.126557	0.312788	-0.070495	-0.189893	-0.192298	-0.088583	0.434815	0.141888	0.028451	0.116753	-0.074381	0.302737
NRM	-0.234656	-0.060104	-0.308194	-0.06022	0.174456	0.12461	0.07208	0.113831	0.11375	0.086846	0.285154	0.050983
NRP1	-0.420765	0.039141	0.061282	-0.3058	-0.28799	0.204897	0.07885	0.535108	0.235117	1.175094	-0.018567	0.267826
NRP2	-0.518592	0.264144	-0.104722	-0.189915	-0.485719	0.08055	0.233248	0.620385	0.333744	0.815552	0.120191	0.861722
NRROS	-0.192156	0.239285	-0.055748	-0.088776	-0.166589	0.006106	0.298122	0.185604	-0.043034	0.629795	-0.070763	0.176079
NSUN6	0.868496	-0.117214	0.179078	0.443291	0.244736	-0.08703	-0.402636	-0.334788	-0.503139	-0.439895	-0.025151	-0.156637
NT5C2	0.782536	-0.194138	0.008625	0.433408	0.287844	0.092392	-0.358167	-0.370411	-0.281205	-0.501606	-0.513562	-0.278387
NT5DC3	-0.171721	-0.009066	-0.008323	-0.118202	0.080709	0.398418	0.226811	0.150628	-0.033251	0.191873	0.324566	-0.006735
NTM	-0.272164	0.325428	-0.127522	-0.066816	-0.304153	0.004199	0.237377	0.488072	0.145064	-0.017554	-0.07351	0.827537
NTNG2	-0.109114	0.177129	-0.058389	-0.077522	-0.122127	-0.01781	0.191194	0.188958	0.042821	0.171196	-0.05509	0.361522
NUAK1	-0.266544	0.146888	0.120302	-0.248733	-0.480781	0.023426	0.059133	0.808469	0.089673	0.285202	0.222332	0.616333
NUP153	-0.025963	-0.471028	-0.018036	0.24881	0.336574	0.20208	-0.186633	-0.048841	0.262337	-0.002735	0.495737	-0.355659
NUP88	0.240162	-0.489385	-0.122092	0.113166	0.286283	0.183752	-0.416543	-0.15871	0.023309	-0.0565	0.312457	-0.339739
NUPL1	0.0386	-0.37475	-0.07569	0.038845	0.307344	0.262239	-0.367059	-0.099013	0.196647	0.01586	0.455401	-0.368044
NUSAP1	-0.144849	-0.535403	0.005628	0.059802	0.446923	0.371202	-0.237464	-0.085493	0.320434	0.030429	0.942852	-0.375508
NXN	-0.373301	0.207984	-0.110418	-0.250132	-0.54712	-0.146043	0.104541	0.723885	0.826032	0.286391	-0.056302	0.596481
OAF	-0.151209	0.174882	0.00346	-0.149894	-0.17252	-0.091228	0.266813	0.167874	0.141935	0.24718	-0.167145	0.338157
OBFC1	0.599079	0.023161	0.184175	0.208581	-0.034136	-0.075031	-0.091028	-0.065344	-0.119736	-0.007162	-0.213612	-0.05165
OPA1	0.165737	-0.402007	0.105525	0.242903	0.19371	-0.005675	-0.568163	-0.236083	0.049944	-0.329762	0.183524	-0.395831
OSBP	0.108279	-0.022142	-0.080702	0.258484	0.426636	-0.046663	-0.134643	-0.084627	-0.106005	-0.12138	-0.097847	-0.072664
OXR1	0.749411	-0.260243	-0.006776	0.526643	0.413965	0.041549	-0.44525	-0.501637	-0.348352	-0.689784	-0.241414	-0.196558
OXT	-0.119266	0.239742	-0.05414	-0.110515	-0.148131	-0.080258	0.380062	0.163039	0.016979	0.207911	0.05023	0.28882
P2RX4	-0.20843	-0.119089	-0.200175	0.024588	0.331916	0.474236	0.047056	0.021707	-0.363043	0.139356	0.037429	-0.136387
P4HTM	0.223324	0.063328	-0.052864	0.033083	0.245125	0.077646	0.07007	-0.311742	-0.622945	-0.116567	-0.065987	-0.060828
PABPC1	0.224454	-0.024811	-0.110332	0.493947	0.297797	-0.062726	-0.004644	-0.336464	-0.26129	-0.526091	-0.479037	-0.352119
PABPC1L	0.016404	0.080057	-0.04569	0.109513	0.818002	0.234812	0.248	-0.124325	-0.413845	-0.204601	0.198092	-0.029481
PADI4	-0.00897	0.115671	-0.027252	-0.076112	-0.056416	-0.016913	0.119508	0.063167	-0.011689	0.093927	-0.151947	0.311684
PAMR1	0.071277	0.334478	0.158204	0.025873	-0.091942	-0.013249	0.417079	0.016452	-0.210453	0.19865	-0.382111	0.809071
PAOX	-0.039813	0.208298	-0.05212	-0.025871	-0.075375	-0.07246	0.268622	0.032086	-0.022009	0.049619	-0.079238	0.094833
PARD6G	0.404803	0.003386	-0.012025	0.21857	-0.197519	-0.395748	-0.138194	-0.036566	0.389183	-0.403479	-0.184132	0.154171
PARN	0.227916	-0.354054	0.070193	0.189742	0.209552	0.061986	-0.578217	-0.217913	-0.087852	-0.226337	0.137885	-0.14496
PARP1	-0.004977	-0.302744	0.105783	0.012502	0.125252	0.043995	0.007939	-0.074131	-0.062526	0.020812	0.653255	-0.194975
PARVB	-0.209776	0.145108	0.010101	-0.104692	-0.307549	-0.081118	0.104033	0.268093	0.216597	0.560829	-0.011317	0.251552
PATZ1	0.326956	0.008254	-0.086542	0.226486	0.268668	-0.006771	-0.091664	-0.349882	-0.820728	-0.321411	0.188051	-0.062711
PCBD1	0.758582	-0.073041	0.009865	0.456462	0.264742	-0.096073	-0.312384	-0.417365	-0.451935	-0.460145	-0.339993	-0.296168
PDGFRB	-0.391901	0.281176	-0.186402	-0.169391	-0.449836	0.04704	0.192457	0.876039	0.262426	0.684327	-0.154648	0.762999
PDIK1L	0.120603	-0.081731	-0.029109	0.187189	0.315743	0.039741	-0.044322	-0.207244	-0.192184	-0.247602	-0.017131	-0.146216
PDLIM7	-0.450178	0.272461	-0.065758	-0.388092	-0.581412	0.045433	0.295026	0.773715	0.43186	0.821014	-0.280151	0.799869
PDPN	-0.259819	0.250945	-0.021069	-0.128705	-0.264726	0.042912	0.265078	0.709758	0.491023	0.138815	-0.410031	0.477134
PDS5A	0.217372	-0.441789	0.122211	0.151739	0.207775	0.008618	-0.512258	-0.308845	0.010856	-0.246598	0.205014	-0.375126
PEBP1	0.281541	0.077112	-0.147026	0.511616	0.525009	0.064617	0.051536	-0.323758	-0.454104	-0.309465	-0.264513	-0.271912
PERM1	0.054313	0.268072	-0.025638	0.001021	-0.15939	-0.06468	0.203181	0.018654	-0.002153	-0.049945	-0.232721	0.139022
PERP	0.128154	-0.123726	0.448828	-0.111659	-0.26809	-0.215612	-0.314695	0.21242	1.21201	-1.429621	-0.818464	-0.10466
PEX11A	0.210793	0.087737	0.027088	0.311439	0.759574	0.113277	0.30887	-0.171034	-0.228066	-0.187563	-0.253939	-0.019476
PEX13	0.364524	-0.274318	0.127969	0.420786	0.255198	0.066954	-0.262469	-0.162533	0.088478	-0.398843	-0.201341	-0.23368
PFDN1	0.06396	-0.230967	-0.010217	0.071185	0.02816	-0.017726	-0.48596	-0.01876	0.139769	0.002673	0.07274	-0.388372
PFDN4	0.372846	-0.463846	0.167336	0.378673	0.154288	0.056149	-0.74042	-0.102386	0.059683	-0.303665	0.212746	-0.303546
PGLYRP4	-0.033914	0.150384	0.191891	-0.135728	-0.144713	-0.046664	0.170834	0.153819	0.738347	-0.053382	-0.109912	0.163078
PGM2	0.455849	-0.216082	0.256391	0.407861	0.350976	-0.250135	-0.323407	-0.497886	0.176016	-0.73798	-0.765032	-0.295511
PHF19	-0.361062	-0.001603	-0.091684	-0.191963	0.070122	0.171436	0.191188	0.211785	0.120447	0.51549	0.464223	0.123743
PHKB	0.125098	-0.129607	0.367007	0.10928	-0.013	0.030808	-0.289695	-0.08196	-0.019774	-0.141554	-0.070775	0.046812
PI3	-0.291274	0.526679	0.993925	-0.268555	0.036515	0.250339	0.736925	1.135276	3.345687	-0.065378	0.033078	0.625819
PICALM	-0.011038	-0.326626	-0.005834	-0.000326	0.076074	0.120853	-0.633951	0.107757	0.253374	0.11072	-0.200328	-0.211968
PIF1	-0.07053	0.146387	-0.023101	-0.113112	-0.09588	-0.005968	0.250997	0.035629	0.01118	0.080193	0.014119	0.119056
PIK3AP1	-0.576551	0.091374	0.015262	-0.160179	-0.432566	0.201979	0.006349	0.399333	0.19145	0.948451	0.148254	-0.020985
PIK3C2A	0.122698	-0.528375	0.003965	0.106308	0.239649	0.196582	-0.510916	-0.094993	-0.048677	-0.168918	0.438252	-0.266409
PIK3C2B	0.514634	0.203387	-0.026449	0.552018	0.621558	-0.079355	0.197851	-0.716865	-0.924267	-0.914728	-0.832005	-0.348494
PIK3CD	-0.31041	0.128599	0.063318	-0.170185	-0.292019	-0.007843	0.14725	0.380097	0.194511	0.605017	-0.100554	0.183855
PILRA	-0.321701	0.128918	0.035428	-0.096535	-0.254054	0.10689	0.167212	0.211785	0.080794	0.754295	-0.078992	0.173816
PITPNM3	-0.164086	0.112066	-0.061972	-0.234676	0.075696	0.11489	0.29545	0.089742	0.482902	-0.149521	-0.030009	0.169777
PITX1	-0.167603	0.325149	0.373307	-0.22312	-0.257627	-0.121691	0.409022	0.222784	0.599058	0.142381	-0.153895	0.330226
PKM	-0.030914	0.001593	0.1914	-0.354536	-0.27097	0.140818	0.0114	0.281321	0.307047	0.181166	-0.374294	0.088948
PKN1	-0.295321	-0.061716	-0.376755	-0.106254	0.192233	0.3112	0.338717	-0.026025	-0.526474	0.356903	0.447336	0.070974
PKP1	0.150775	0.329255	0.791832	-0.02997	-0.473633	-0.635095	0.198782	0.603557	2.532485	-0.569868	-0.389177	0.407337
PKP2	0.041747	-0.072476	-0.349507	0.236167	0.06682	0.705094	-0.24874	0.117306	-0.173667	-0.859233	0.121297	-0.196614
PKP3	0.058547	0.137873	0.303127	-0.194774	-0.243988	0.11978	0.131046	0.285618	0.933048	-0.709555	-0.435947	0.036522
PLA2G16	-0.424165	0.012743	-0.106723	0.045524	1.255226	1.8867	0.959787	0.311293	-0.561047	0.210595	-0.183595	-0.027163
PLA2G2F	1.46452	0.399634	0.096718	0.507752	0.231104	0.150926	0.466121	-0.26904	-0.368037	-0.504594	-0.843919	0.281831
PLAC8	-0.164831	0.139498	0.465667	0.021772	-0.109073	1.142658	0.242005	0.301284	-0.001599	0.4729	-0.198257	0.209477
PLAU	-0.191913	0.218461	0.122055	-0.333484	-0.748548	0.088306	-0.052469	1.116274	0.99204	0.679088	-0.622289	0.203965
PLAUR	-0.455033	0.016558	-0.057043	-0.266738	-0.308493	0.351373	0.024508	0.700482	0.855656	0.946361	-0.121103	0.142901
PLCD3	0.772824	0.403596	0.14919	0.025129	-0.109958	-0.322732	0.133345	-0.021246	-0.207249	-0.380082	-0.732894	0.208031
PLCE1	0.927512	0.08729	-0.229762	0.507663	0.974421	0.09565	0.270329	-0.565632	-1.049442	-0.691051	-0.420986	0.04605
PLCH2	0.243728	0.330529	0.184165	-0.159661	-0.278768	-0.36779	0.03923	0.227234	0.059108	-0.149409	-0.363589	0.271845
PLCL2	-0.280692	0.025799	-0.075669	0.025292	-0.06378	0.535233	0.047594	0.155361	-0.113469	0.533162	0.526578	-0.030423
PLEKHA7	0.503392	0.010337	0.086889	0.211326	0.384152	0.104304	0.09387	-0.674487	-0.622081	-1.091065	-0.472243	-0.136415
PLEKHB1	-0.039257	0.118406	-0.09141	0.082789	0.344054	0.133473	0.271553	-0.093291	-0.337791	0.114773	0.995872	-0.015725
PLEKHH1	0.673904	0.097648	0.097208	0.196238	0.081264	-0.360538	0.183309	-0.253625	-0.207591	-0.569878	-0.012516	0.05952
PLEKHN1	0.089146	0.282398	0.010624	-0.007443	-0.234921	-0.109941	0.195741	0.003096	0.079982	-0.112597	-0.364566	0.068553
PLEKHO1	-0.55495	0.039241	-0.181417	-0.192358	-0.293225	0.104455	0.212585	0.359659	-0.098681	0.834145	0.595423	0.343683
PLEKHO2	-0.313882	0.237567	-0.056421	-0.161551	-0.294041	0.035354	0.240108	0.334493	0.080582	0.693666	-0.108922	0.32882
PM20D1	0.912919	0.511305	0.339267	1.679022	0.499122	-0.203398	0.352308	-0.123197	-0.72337	-0.134908	-0.593995	0.321343
PMEPA1	-0.432326	0.230438	0.062277	-0.304614	-0.669943	0.157527	0.187638	1.445585	0.775852	0.544367	-0.015509	0.466115
PMP22	-0.459589	0.165755	-0.649347	0.160505	0.034723	-0.072159	0.208652	0.247451	-0.3973	0.795165	-0.467872	0.62758
PODN	-0.273509	0.788758	-0.039086	0.057542	-0.25847	0.206609	0.807645	0.435003	-0.255713	0.173696	-0.53247	1.303054
POGK	0.472329	-0.02003	-0.099356	0.721099	0.66224	0.027717	0.071463	-0.431758	-0.340826	-0.440004	0.157837	-0.097374
POLR2K	0.06829	-0.23209	-0.03333	0.542314	0.197141	0.180394	-0.416316	-0.253223	-0.055961	-0.286742	0.229879	-0.362469
POU4F2	-0.029892	0.126972	-0.095476	-0.089138	-0.06361	-0.001504	0.289876	0.072755	0.021091	0.027638	-0.132391	0.016185
PPAP2A	0.523968	-0.069107	0.081233	0.608269	0.463529	-0.212028	-0.393253	-0.472507	-0.822905	-0.334922	-0.675777	-0.204574
PPAPDC1A	-0.223946	0.233664	-0.15692	-0.023684	-0.273981	0.023824	0.185866	0.62294	0.305788	0.183087	-0.198562	0.703484
PPARG	0.901411	-0.210088	-0.221515	0.821914	0.823296	-0.115921	-0.39096	-1.349273	-2.010543	-1.488788	-2.096108	-0.735609
PPARGC1B	0.186663	0.186448	0.061503	-0.024993	-0.133633	-0.220111	0.127684	-0.078619	0.009045	0.080929	-0.257122	0.124219
PPFIBP2	0.909461	0.086569	0.055262	0.694759	0.845787	-0.020359	0.306127	-0.751252	-0.990997	-0.842905	-0.564164	-0.134648
PPP1CC	0.267587	-0.387965	0.174342	0.211741	-0.032495	-0.05484	-0.66098	-0.20679	-0.044298	-0.134257	0.133458	-0.324453
PPP1R13L	0.155281	0.101823	0.094895	-0.052343	-0.193173	-0.227958	-0.002167	0.245629	0.458892	-0.62674	-0.723588	0.049952
PPP1R14A	-0.077168	0.252992	0.026633	-0.092606	-0.173466	-0.103543	0.17415	0.230171	-0.013444	0.186923	-0.116206	0.517219
PPP1R18	-0.583994	0.055839	-0.209011	-0.294133	-0.396757	0.159189	0.154936	0.508082	0.41736	0.729679	-0.041148	0.185518
PPP1R3C	1.13801	0.293191	-0.426365	1.153036	1.004925	-0.144241	-0.052007	-0.425506	-0.781977	-0.462341	-0.833821	0.025422
PPP2CA	0.09871	-0.280606	0.156496	0.001927	-0.099612	-0.02096	-0.400704	-0.039389	0.200506	0.095899	0.167388	-0.180665
PPP2R2C	-0.051443	0.254851	0.119027	-0.05106	-0.091521	-0.056732	0.289555	0.235156	1.002728	0.241138	0.082384	0.401075
PPP2R5D	-0.061306	-0.134455	-0.071289	0.029156	0.132952	0.298754	-0.001052	-0.027044	0.037134	0.081486	0.223761	-0.052586
PPP3R1	0.07904	-0.445437	0.096787	0.218336	0.178608	0.052986	-0.568469	-0.18702	0.019799	-0.11021	0.274586	-0.335004
PRDM6	-0.153893	0.312051	0.044719	0.002164	-0.096986	0.029981	0.307504	0.102015	-0.055998	0.206727	-0.157399	0.481316
PRKCDBP	-0.380412	0.228779	-0.19262	-0.178145	-0.373581	0.023872	0.186022	0.554581	0.381652	0.71961	-0.142603	0.538398
PRNP	-0.21313	0.087996	0.376658	-0.355373	-0.982564	-0.507659	-0.120746	0.910407	1.191035	0.833308	-0.575791	0.071412
PROSER2	-0.068047	0.108887	-0.1294	-0.047588	0.014489	0.405353	0.245027	0.279766	0.152539	-0.088253	-0.271383	0.205818
PRPSAP1	0.017005	-0.108559	-0.034559	-0.006891	0.391934	0.141159	-0.07443	-0.125276	-0.094753	-0.216244	0.165301	-0.089342
PRR18	-0.073936	0.242465	-0.038366	-0.115145	-0.121696	-0.050464	0.25056	0.090356	0.070195	0.143145	-0.069212	0.180775
PRR5L	-0.197274	0.165767	-0.056634	-0.233191	-0.248313	-0.071858	0.060467	0.445826	0.237343	0.372347	-0.102923	0.612229
PRRG4	0.03115	-0.085911	0.289892	0.048534	0.080985	-0.049797	-0.00527	0.012792	0.741172	-0.551358	-0.409201	-0.063297
PRRX1	-0.575647	0.196856	-0.106255	-0.099111	-0.537666	0.023001	0.223548	0.988593	0.497447	0.699039	0.369926	0.729392
PRSS42	-0.111383	0.202262	-0.01189	-0.082866	-0.102876	-0.030807	0.301352	0.082324	0.039662	0.116301	-0.044596	0.209323
PRSS8	-0.264871	-0.103032	-0.273082	0.16699	0.332121	0.924405	-0.121163	-0.158886	0.242196	-1.32546	-0.269863	-0.454593
PSIP1	-0.245657	-0.269054	-0.105481	-0.120418	0.389211	0.267103	0.117557	-0.010528	0.021052	0.30751	1.07811	-0.41454
PSMA1	0.055239	-0.438413	0.09438	-0.007556	0.038519	0.036511	-0.463469	0.048985	0.283178	-0.016153	0.187894	-0.258347
PSMC6	0.18782	-0.429915	0.082819	0.01172	0.042224	0.134775	-0.325618	0.10482	0.289926	-0.122114	0.11396	-0.228505
PSMD14	0.103924	-0.310626	0.143314	0.082487	-0.037529	0.1033	-0.543919	0.042239	0.333548	-0.022559	0.126116	-0.401861
PTCD3	0.347083	-0.290472	0.070261	0.386202	0.209703	-0.027492	-0.55327	-0.27481	-0.106076	-0.304607	0.230932	-0.392372
PTF1A	-0.098293	0.214014	-0.035183	-0.09312	-0.128344	-0.016306	0.318825	0.103485	0.033797	0.067438	-0.083512	0.197038
PTGES3	0.294943	-0.65059	0.184957	0.234776	0.059139	0.05657	-0.920008	-0.267757	0.237381	-0.431368	0.160414	-0.615808
PTGFRN	-0.22623	-0.058363	0.139761	-0.321608	-0.223153	-0.141642	-0.007495	0.52236	0.819552	-0.279662	-0.249741	0.291849
PTGIS	-0.409186	0.828563	-0.162151	0.042833	-0.391862	0.384174	0.953187	0.485738	-0.334649	0.843417	0.149246	1.414667
PTHLH	-0.108013	0.15465	0.341494	-0.230409	-0.323181	-0.11471	0.28888	1.062835	2.242956	0.231803	0.023511	0.72261
PTK6	0.337735	0.382859	0.352527	0.209846	-0.166295	-0.426166	0.238196	-0.152198	0.085572	-0.635582	-0.71697	-0.020617
PTPN11	0.127027	-0.317776	0.045261	-0.001158	-0.020692	0.109477	-0.520613	-0.013468	0.12878	-0.033804	0.184149	-0.195189
PTPN13	0.793141	-0.083301	0.920989	0.312117	-0.088618	-0.842628	-0.357343	-0.298837	0.159622	-0.692267	-0.709637	0.076019
PTPRF	0.24816	-0.027491	-0.020774	0.240145	0.446408	0.098767	0.119717	-0.300313	-0.282571	-1.163092	-0.514184	-0.151546
PTPRJ	-0.490076	-0.006635	0.080999	-0.097501	-0.10208	0.288321	-0.088348	0.290856	-0.02515	0.639633	0.406842	0.032399
PTRF	-0.644042	0.296513	-0.275999	-0.385833	-0.636339	0.142149	0.289353	0.964074	0.603881	0.985499	-0.504504	0.859773
PTTG1IP	-0.179555	-0.0881	-0.195294	-0.099168	0.160656	0.39538	-0.052843	0.132175	-0.160414	0.285067	-0.011963	-0.090456
PUM2	0.235699	-0.404099	0.084884	0.253537	0.322292	0.089719	-0.489943	-0.320007	-0.171336	-0.290266	0.303474	-0.571233
PVRL1	0.411117	0.107539	0.616473	0.139492	-0.492521	-0.694904	-0.195855	-0.020056	0.797608	-1.155772	-0.852328	-0.106877
PVRL4	0.475813	-0.028547	0.164037	0.613838	0.692293	0.189364	-0.004569	-0.87142	0.072891	-1.700245	-1.630549	-0.082979
PWP1	0.214951	-0.309428	0.060268	0.121122	-0.003714	-0.028659	-0.555027	0.018295	0.176696	0.022967	0.012778	-0.183568
QSER1	-0.022014	-0.454466	0.002632	0.04464	0.18715	0.077895	-0.479308	-0.045388	0.208947	-0.129334	0.483069	-0.365868
RAB10	0.258387	-0.250584	0.30556	0.204484	0.055228	-0.006786	-0.627077	-0.209597	0.479701	-0.370399	-0.232441	-0.372841
RAB11A	0.602473	-0.198138	0.103396	0.416375	0.235347	-0.029267	-0.44171	-0.472008	-0.165924	-0.608653	-0.185504	-0.510633
RAB11FIP4	0.392078	0.139295	-0.137898	0.509191	0.604855	0.173327	0.271211	-0.349797	-0.462222	-0.530718	-0.082793	0.003962
RAB15	0.604843	0.087056	-0.160067	0.288325	0.555204	-0.092702	0.162609	-0.580157	-1.063104	-0.813212	-0.483402	-0.295156
RAB1A	0.161317	-0.449061	0.11263	0.254371	0.091825	0.022848	-0.775533	-0.163335	0.006588	-0.194222	-0.148702	-0.459537
RAB21	0.306779	-0.346538	0.418317	0.218539	0.000424	-0.111936	-0.515889	-0.100156	0.190928	-0.086755	-0.111905	-0.157206
RAB25	0.46974	-0.153672	0.122238	0.341448	0.368196	-0.018429	-0.018895	-0.94674	-0.137112	-2.533314	-1.126129	-0.491004
RAB38	0.250081	0.067798	0.286588	-0.127267	-0.234438	-0.317735	0.015041	0.606327	1.627221	-0.299282	-0.566401	0.117513
RAB3IL1	-0.16566	0.185061	-0.123715	-0.106602	-0.178348	0.0103	0.183812	0.2017	0.087538	0.318564	-0.092188	0.300986
RAD21	0.072001	-0.561046	-0.086872	0.113761	0.104086	0.179716	-0.411114	-0.230814	0.208197	-0.225422	0.578493	-0.542116
RAD50	0.467313	-0.225257	0.193653	0.171585	0.019385	-0.1167	-0.603441	-0.29101	-0.061508	-0.224723	0.107786	-0.071546
RALB	-0.098761	-0.135976	-0.020361	-0.038548	0.110775	0.347206	-0.245105	0.148713	0.535905	0.216331	-0.269627	-0.17156
RALBP1	0.42331	0.129722	-0.302776	0.838542	1.298683	0.410808	0.481219	-0.396467	-0.273524	-0.473432	-0.396519	0.006347
RALGAPA2	0.90335	0.120171	-0.118388	0.63794	1.035771	-0.225992	0.35862	-0.842321	-0.769943	-0.932198	-0.438227	-0.192836
RAMP3	-0.169355	0.208673	-0.038178	-0.06918	-0.160251	-0.003052	0.259126	0.198223	-0.099564	0.275446	-0.275322	0.387605
RAP1B	0.382567	-0.530421	0.23342	0.356347	0.154248	-0.00379	-1.054622	-0.088158	0.192317	-0.146923	-0.125394	-0.564083
RAP1GAP2	-0.060827	0.075398	-0.437514	0.133798	0.413901	0.16237	0.189314	-0.037531	-0.11435	-0.311845	0.008644	-0.332174
RAP2B	-0.187207	0.06917	0.070094	-0.148742	-0.215562	-0.000492	0.21329	0.258974	0.581883	0.128923	-0.326776	0.050443
RAPGEFL1	0.949814	0.236823	0.865299	0.565216	-0.095855	-0.788923	-0.017562	-0.651765	0.234873	-1.266684	-0.991653	-0.089371
RARRES1	-0.194871	0.343592	0.217041	0.405137	1.698942	0.577233	1.112163	0.054307	-0.433322	-0.056152	-0.535519	0.084692
RARRES2	-0.45657	0.494131	-0.153832	-0.200814	-0.4239	0.13857	0.678091	0.627998	0.045613	0.424023	-0.408239	0.990688
RASA3	-0.443687	0.144028	-0.145392	-0.257954	-0.331463	-0.043405	0.135668	0.52798	-0.013481	1.030023	-0.026227	0.363445
RASL12	-0.101141	0.217589	-0.059535	-0.087296	-0.156968	-0.005138	0.157072	0.181522	-0.012429	0.299605	-0.062301	0.409902
RASSF3	-0.269357	0.031276	-0.049483	0.026701	0.00125	0.514468	-0.085875	0.10492	-0.081735	0.348022	-0.112481	-0.005899
RBL1	-0.183181	-0.578433	-0.056569	0.071238	0.528499	0.283263	-0.237906	-0.068378	0.120371	-0.088832	0.490627	-0.434649
RCC1	0.110861	-0.074754	-0.160335	0.119098	0.197636	0.302532	-0.017726	-0.177608	-0.055906	-0.216728	-0.077881	-0.075477
RELL1	-0.260376	0.008087	-0.139041	-0.196387	0.182795	0.248578	0.058352	0.021969	0.037735	0.128267	0.03033	0.011325
REPS2	0.133168	-0.050554	-0.135095	0.108182	0.55826	0.1008	0.151558	-0.102712	-0.348363	-0.203472	-0.12918	-0.172517
RERE	0.155319	0.011676	-0.078581	0.087478	0.250104	0.023572	0.213117	-0.308754	-0.553546	-0.169779	-0.022284	0.11224
RFWD2	0.489458	-0.431771	0.122972	0.554121	0.49986	0.047399	-0.551175	-0.361588	-0.197666	-0.535853	0.162545	-0.637699
RFX7	0.406376	-0.258537	0.408231	0.187447	-0.043971	-0.275147	-0.528865	-0.136341	0.036369	-0.191798	0.099882	-0.256848
RHCG	-0.093783	0.194409	0.637767	-0.099999	-0.095703	-0.098802	0.34086	0.437071	2.512648	-0.105412	0.012854	0.412781
RHOD	-0.218682	0.202534	0.045683	-0.162033	-0.211166	0.153271	0.33118	0.549803	0.839403	-0.170419	-0.306858	0.242848
RHOU	0.606955	0.181016	-0.214522	0.667267	0.616655	0.186304	0.165243	-0.465803	-0.663752	-0.342823	-0.452466	-0.070062
RHOV	-0.069768	0.146151	0.361601	0.160085	-0.086912	-0.353485	0.195832	-0.094311	0.60447	-0.565002	-0.627188	0.010572
RIC8B	0.052085	0.017501	0.002175	0.006161	0.006981	0.003613	-0.079068	-0.016678	-0.081024	0.076992	0.413245	0.008759
RIF1	0.090278	-0.499657	0.001498	0.133777	0.167804	0.142077	-0.518519	-0.151077	0.024008	-0.225301	0.347074	-0.374428
RIPK4	0.305962	0.213572	0.583946	-0.000529	-0.265502	-0.214926	0.103617	0.023335	0.329024	-0.479527	-0.434554	0.087541
RLIM	0.247884	-0.133538	0.030939	0.460906	0.256398	-0.011527	-0.206832	-0.279549	-0.047307	-0.2977	-0.153634	-0.546582
RNASE7	0.121008	0.174073	0.165243	-0.089988	-0.007183	0.095286	0.405365	0.509744	1.300011	-0.080475	-0.235563	0.352662
RNF128	1.321972	-0.01104	0.15984	0.939821	0.703793	-0.844128	-0.262813	-0.846402	-0.955937	-1.459983	-1.576052	-0.220341
RNF144A	-0.262256	-0.144986	-0.489492	0.076398	0.113018	0.360446	0.212313	0.103416	0.061422	0.411894	0.407903	0.113763
RNF157	-0.120479	-0.037131	-0.187971	0.006418	0.772945	0.246947	0.067761	-0.028006	-0.21909	0.047152	0.704539	-0.113653
RNF19A	0.50443	-0.205622	0.001158	0.671696	0.175704	-0.069797	-0.233079	-0.264022	-0.244845	-0.304698	-0.251318	-0.050894
ROR2	-0.468822	0.324665	-0.192438	-0.184517	-0.445514	-0.072856	0.304415	0.58812	0.488753	0.749766	0.171524	0.739731
RPIA	0.144053	-0.154811	-0.233049	0.222571	0.606431	0.316984	0.006846	-0.158329	-0.248726	-0.153167	0.160466	-0.188427
RPS6KA1	-0.11214	0.02473	0.07319	-0.293467	-0.160825	-0.030337	0.15626	0.159102	0.122949	0.191649	-0.132454	0.102937
RRAS	-0.239473	0.094267	0.086166	-0.26695	-0.241436	0.012464	0.025094	0.385483	0.486476	0.494444	-0.253937	0.225757
RRM1	4.7e-05	-0.500211	-0.073572	-0.033486	0.28693	0.254077	-0.159297	0.045153	0.44515	-0.083178	0.686958	-0.535123
RRP36	-0.094789	-0.214115	-0.016706	0.092823	0.031037	0.396614	-0.056925	0.060989	0.248286	0.067793	0.090294	-0.199677
RSL24D1	0.356575	-0.246368	0.142725	0.208343	-0.068814	-0.065987	-0.68653	-0.23662	0.026503	-0.079246	0.273545	-0.306546
RTBDN	-0.083067	0.194117	-0.102349	-0.113918	-0.117757	-0.060521	0.351124	0.069596	0.025079	0.11787	-0.009019	0.049504
RTN4RL2	-0.104197	0.292858	-0.030575	-0.125382	-0.201305	-0.025252	0.375088	0.118539	0.056455	0.226393	-0.008547	0.175365
RWDD4	0.128424	-0.300076	0.138968	0.198446	0.117433	-0.040558	-0.470696	-0.105016	0.174599	-0.103748	0.143894	-0.310997
RXRA	0.335293	0.15602	0.177217	0.202066	0.113265	-0.064909	0.317982	-0.254433	-0.055687	-0.554784	-0.943172	0.327161
S100A11	0.00104	-0.225421	0.114929	0.077689	0.113638	0.093666	-0.110298	0.140222	0.504065	-0.522435	-1.361024	-0.511025
S100A7	-0.139702	0.487536	1.700473	-0.248239	0.086643	0.502383	0.456864	1.262411	3.813649	-0.137804	-0.073645	1.035078
S100A8	-0.736478	0.550967	2.668023	-0.33923	0.187132	0.158508	0.601913	1.559852	4.632588	0.294431	-1.003542	0.461348
S100A9	-0.660328	0.356044	1.592563	-0.382018	-0.247143	-0.058863	0.621121	0.609898	2.87507	-0.322909	-1.407943	-0.056945
S100P	0.777918	0.124237	0.250977	0.381061	0.161678	-0.576647	0.117287	-1.265199	-1.112178	-2.391078	-2.39381	-0.007943
SAMD4A	-0.186294	0.090315	0.048981	-0.235656	-0.354479	0.148262	0.092046	0.539663	0.095028	0.511222	-0.148157	0.401556
SBSN	0.039605	0.22439	0.433753	-0.087956	-0.165279	-0.125714	0.457393	0.471406	2.317918	0.049139	-0.05249	0.279885
SCAMP1	0.489793	-0.320046	0.233793	0.216426	0.029003	-0.18362	-0.649879	-0.18584	0.180703	-0.169025	-0.007614	-0.318183
SCARF2	-0.219606	0.317937	-0.157124	-0.163763	-0.282495	-0.016534	0.290555	0.31698	0.065274	0.37824	0.020351	0.692852
SCCPDH	0.932823	-0.177987	0.309154	0.538675	0.473032	0.090067	-0.068383	-0.503467	-1.268148	-0.711289	-0.395797	0.052845
SCNN1B	0.929783	0.526646	-0.087274	1.383935	1.389905	-0.195218	0.92192	-0.825905	-0.567031	-0.86024	-1.056465	0.090808
SCNN1G	1.050704	0.476528	-0.169471	1.709054	1.498497	-0.001636	0.601456	-0.790767	-0.67725	-0.803749	-0.973481	0.342849
SCUBE2	1.110966	0.303402	-0.508766	1.323933	1.708784	0.035694	0.435347	-0.511897	-1.3104	-0.854329	-0.402709	0.009694
SDC1	0.401818	0.23002	0.406434	0.28006	-0.214078	-0.531134	0.099767	-0.270777	0.157329	-1.216898	-1.294646	0.228325
SDF4	-0.160312	0.190252	-0.010813	-0.111408	-0.035147	0.080924	0.262705	0.128686	-0.066936	0.162666	-0.163701	0.493523
SDR9C7	-0.030871	0.153677	0.065918	-0.109343	-0.100484	-0.034708	0.188128	0.048592	0.500387	-0.007281	-0.134035	0.079507
SELPLG	-0.643329	0.178413	0.032875	-0.142927	-0.386536	0.127718	0.221573	0.441918	0.005838	1.038047	-0.29966	0.28304
SEMA3F	0.487182	0.215558	0.504115	0.347783	-0.059904	-0.452461	0.04968	-0.191685	-0.289252	-0.863422	-0.617706	-0.066788
SEMA4B	0.495148	0.203723	0.875324	-0.140258	-0.31184	-0.277595	0.039483	0.131871	0.952781	-0.537633	-0.693174	0.070363
SEMA5A	0.61488	0.10519	-0.394147	0.937982	1.122102	-0.266545	0.137118	-0.724976	-1.497437	-1.280119	-0.617366	0.447932
SERINC2	0.327801	0.107988	0.110331	0.056613	0.253501	-0.231294	-0.202773	-0.195195	-0.137677	-1.29879	-1.505554	0.01059
SERPINB1	-0.284695	-0.236664	0.417558	-0.127294	-0.024333	0.311848	-0.210819	0.526865	1.872582	0.122593	-0.345306	0.07191
SERPING1	-1.143895	0.164121	-0.093162	-0.320422	-0.675136	0.099797	0.079623	0.714472	0.178345	0.752628	-0.381313	0.640856
SERPINH1	-0.259318	0.187338	-0.251744	-0.195226	-0.453754	0.043481	0.046439	0.701678	0.123455	0.405979	-0.295471	0.442743
SF3B6	0.137907	-0.440708	0.077015	0.224395	0.229151	0.10829	-0.632825	-0.147202	0.196669	-0.305974	0.162253	-0.527527
SFN	-0.094864	-0.05619	0.556249	-0.411613	-0.375931	-0.249729	0.176356	0.715982	1.685295	-1.529021	-1.348127	0.186711
SGCA	-0.094799	0.22227	-0.039068	-0.0541	-0.140754	-0.034738	0.230313	0.124622	0.034005	0.157023	0.005269	0.366785
SGK1	-0.368417	0.057723	0.782381	-0.139128	-0.183706	0.039672	-0.167576	0.386581	0.868239	0.599509	-0.143982	0.290855
SGK2	0.722549	0.212065	-0.073194	0.59549	1.573765	0.296084	0.339918	-0.165218	-0.375903	-0.271326	-0.249588	0.127988
SGPL1	0.640397	-0.038456	-0.305223	0.490807	0.337039	-0.061027	-0.218826	-0.323554	-0.529871	-0.567625	-0.386958	-0.197218
SH2B3	-0.232338	0.168485	-0.008913	-0.142482	-0.185659	0.076422	0.183682	0.245259	-0.004143	0.606489	-0.079322	0.131661
SH3BGRL2	0.577372	-0.094523	-0.15852	0.476667	1.114535	0.268922	0.226617	-0.606855	-0.739367	-0.904624	0.021631	-0.104869
SH3GLB2	0.35981	0.175393	-0.174966	0.212414	0.60924	0.178365	0.339831	-0.382447	-0.427647	-0.533276	-0.33705	-0.080518
SH3PXD2A	0.066425	0.245214	0.06816	-0.377653	-0.656651	-0.424324	0.01041	0.331559	0.394769	0.03925	-0.204907	0.357915
SH3RF2	-0.124274	0.150439	0.269853	-0.414231	-0.1354	0.0861	0.130809	0.661385	1.110577	-0.007194	-0.292642	0.292899
SH3YL1	0.463054	-0.072172	-0.011009	0.360822	0.36502	-0.077668	-0.086186	-0.431665	-0.441737	-0.685623	-0.21227	-0.128941
SHANK3	-0.14644	0.239028	-0.068277	-0.121291	-0.176195	0.016471	0.269274	0.187975	-0.024041	0.272131	-0.096435	0.480085
SHISA5	0.243926	0.089862	0.017457	0.132884	0.239997	0.03	0.16705	-0.133001	-0.320279	-0.24225	-0.872307	-0.195664
SIGLEC1	-0.263731	0.1692	0.049989	-0.125871	-0.221701	0.189333	0.209736	0.326334	0.140128	0.819495	-0.079492	0.091473
SIGLEC6	0.052584	0.196339	-0.02667	-0.002044	0.1711	0.60332	0.224952	0.13389	-0.049482	0.091593	-0.183571	0.170993
SIPA1L2	0.139456	0.055938	0.540951	-0.133022	-0.217468	-0.169824	0.115316	-0.244053	0.326733	-0.07917	0.081562	0.292054
SIRPA	-0.409329	0.157292	-0.036386	-0.276424	-0.391189	-0.049969	0.204775	0.330868	0.438373	0.609064	0.073389	0.196288
SKI	-0.137233	0.277615	-0.000928	-0.151689	-0.168564	0.007167	0.281376	0.269706	0.010952	0.202407	-0.040858	0.404375
SKP1	0.318029	-0.352085	0.197478	0.105197	-0.074847	-0.194771	-0.610891	-0.202841	-0.031479	-0.130934	0.131209	-0.1897
SLA	-0.485932	0.156355	0.110956	-0.137823	-0.375377	0.181589	0.252823	0.419121	0.097619	1.052497	-0.17212	0.186773
SLC11A1	-0.335918	0.193097	-0.047131	-0.253706	-0.231497	0.216704	0.059596	0.56322	0.627126	1.120576	-0.149633	0.223413
SLC16A2	-0.259245	0.154842	-0.046205	-0.123956	-0.198175	-0.050349	0.175479	0.424603	0.102409	0.297474	0.067785	0.321185
SLC17A5	0.275244	-0.106824	-0.000644	0.245869	0.311247	0.398338	-0.042906	-0.092223	-0.171808	-0.045879	-0.159197	-0.031764
SLC19A2	0.407501	-0.151685	-0.182057	0.660426	1.154266	0.385693	-0.057572	-0.533064	-0.376477	-0.52607	-0.242223	-0.265775
SLC24A3	-0.239924	0.274085	0.052347	-0.038371	-0.278745	0.027674	0.360096	0.327928	0.232103	0.136627	-0.143925	0.684972
SLC25A12	0.013416	-0.028944	0.355624	-0.086243	-0.098677	-0.101534	-0.160049	0.052943	0.074813	0.046924	0.036276	0.041249
SLC25A19	-0.122587	-0.066648	-0.133693	-0.06785	0.107485	0.305345	0.064434	6e-05	-0.016045	0.194947	0.196486	-0.1086
SLC25A29	-0.129897	0.15928	-0.120417	-0.035425	0.042711	0.007487	0.391145	0.001877	-0.095471	-0.005569	0.119293	0.209653
SLC29A3	0.625432	0.185378	-0.255948	0.442181	0.273094	0.155661	0.097963	-0.296398	-0.72815	-0.225597	-0.434177	-0.128668
SLC2A1	0.426386	-0.007707	0.850865	-0.02589	-0.346208	0.025135	-0.143414	0.149136	1.378802	-0.865946	-0.839572	0.39708
SLC2A9	0.268056	0.280175	0.565116	-0.130346	-0.48295	-0.293178	-0.053904	0.363334	0.52869	-0.086096	-0.499837	0.148286
SLC37A1	0.064147	0.097242	-0.208812	0.279705	0.658975	0.464061	0.063912	-0.547946	-0.867945	-0.761034	0.005501	-0.348195
SLC38A2	0.605139	-0.277466	0.176619	0.250088	-0.080935	-0.535213	-0.968841	-0.115687	0.2655	-0.50972	-0.490041	-0.011811
SLC38A5	-0.215231	0.266307	0.230056	-0.162603	-0.427065	-0.080216	0.158671	1.08961	1.104312	0.469424	-0.119156	0.351317
SLC39A1	-0.052544	-0.10579	-0.095972	-0.031925	0.031125	0.253426	0.097539	0.094147	-0.003825	0.066031	-0.12257	-0.162848
SLC39A13	-0.295074	0.170807	-0.275291	-0.171845	-0.12841	0.048388	0.18608	0.409047	-0.012442	0.435866	-0.086643	0.368343
SLC39A14	-0.236048	0.094527	-0.186444	-0.14544	-0.287771	0.110781	0.015828	0.52298	0.340854	0.679087	0.190471	0.255792
SLC39A6	0.425189	-0.154693	0.092937	0.530624	0.430397	-0.277577	-0.19082	-0.315826	-0.098665	-0.322123	-0.277911	-0.214162
SLC41A1	0.022315	-0.015538	-0.02456	0.648727	0.450089	0.026856	0.27054	-0.11961	-0.059408	-0.058281	-0.075408	0.046085
SLC44A2	0.238114	-0.071462	-0.218407	0.315034	0.764078	0.564356	0.035634	-0.335585	-0.601588	-0.665918	-0.486177	-0.327
SLC44A3	0.750618	0.048525	0.056581	0.419905	0.329108	-0.213813	-0.061874	-0.489859	-0.761224	-0.969835	-0.636727	-0.361859
SLC48A1	0.016658	0.141505	0.004561	-0.007549	-0.13405	-0.198038	0.096962	0.012207	0.016636	-0.018715	-0.062255	0.142553
SLC51B	-0.074908	0.188083	-0.019058	-0.086949	-0.135862	-0.020941	0.195721	0.118065	-0.025545	0.099726	-0.070263	0.338738
SLC5A6	-0.048209	-0.115022	-0.040496	0.29839	0.383328	0.690349	0.077397	0.122506	-0.256928	-0.163025	0.075514	-0.316916
SLC9A2	0.848443	0.105088	-0.451655	1.177503	1.282679	0.200808	0.318942	-0.815616	-1.080681	-0.805885	-0.531255	-0.114711
SLC9A3R2	-0.230926	0.357545	-0.092914	-0.17646	-0.138979	0.136839	0.3802	0.272039	-0.007706	0.168367	-0.180153	0.632541
SLC9A4	0.571608	0.213974	-0.085769	0.67334	1.123984	0.109957	0.426132	-0.235034	-0.254308	-0.226152	-0.262636	0.077053
SLCO5A1	-0.229073	0.144703	-0.060252	-0.045266	-0.118786	-0.030487	0.147197	0.112883	-0.090456	0.189171	0.703264	0.163662
SLFN11	-0.773904	-0.180792	-0.202348	-0.290652	0.224277	0.30856	-0.035652	0.310195	0.095366	0.861729	0.529666	-0.086033
SLK	0.728984	-0.144094	0.092932	0.321189	0.132262	-0.04489	-0.334977	-0.227709	0.174985	-0.43093	-0.383133	-0.353376
SLMO1	-0.059744	0.090463	-0.196398	-0.091239	-0.010816	0.069801	0.178218	0.082202	0.09495	0.208631	0.20433	0.005515
SLPI	-0.416604	0.506479	1.603762	-0.52231	0.416282	0.174349	0.934629	1.123862	2.94921	-0.952382	-0.545062	1.067758
SMAD3	0.532439	0.192578	0.493017	0.000913	-0.207815	-0.281141	-0.062866	-0.151964	0.070795	-0.257824	-0.676333	0.078876
SMC2	-0.081595	-0.419625	-0.184446	0.109672	0.360275	0.288923	-0.363658	-0.092662	0.390304	0.033897	0.821991	-0.415666
SMC3	0.162325	-0.492385	-0.067284	0.047576	0.073373	0.296536	-0.415313	-0.066185	0.200289	-0.099591	0.596241	-0.348276
SMC6	-0.086191	-0.724242	-0.178754	0.117301	0.498949	0.341836	-0.442045	-0.082127	0.189616	-0.2305	0.463718	-0.40271
SMCR5	0.555511	0.122112	0.06943	0.099162	0.190924	-0.155447	-0.149847	-0.231705	-0.19379	-0.285075	-0.333037	0.058248
SMOC2	-0.150059	0.605533	0.129982	0.1312	-0.226414	0.101272	0.379674	0.1721	-0.379178	0.210148	0.120775	1.181665
SNAI2	-0.064225	0.059094	0.415857	-0.324322	-0.946807	-0.34625	-0.162142	1.059938	1.549783	0.880512	-0.519099	0.345571
SNAP25	-0.133477	0.13224	-0.073495	-0.003995	-0.076373	0.002568	0.209002	0.115754	0.034248	0.364761	0.947464	0.133009
SNCG	0.779147	0.315366	-0.494076	0.753751	0.350866	-0.316989	0.6042	-0.938702	-2.094342	-1.769962	-2.068972	-0.248507
SNED1	-0.177377	0.313901	-0.007233	-0.086993	-0.196238	0.088701	0.342547	0.223117	-0.147231	0.360393	0.03603	0.5519
SNORA22	0.391363	-0.274578	0.300846	0.48917	0.305711	-0.330758	-0.993398	-0.544605	-0.359003	-0.312838	0.064155	-0.461884
SNRPG	0.364391	-0.423075	0.2045	0.214896	0.196674	0.050182	-0.684751	-0.310081	0.100442	-0.4375	0.15188	-0.674383
SNW1	0.06528	-0.372674	0.000314	-0.009784	-0.014739	0.007091	-0.246852	-0.017872	0.234301	-0.082111	0.138366	-0.247685
SNX24	-0.13958	-0.168337	0.025092	-0.13521	0.111429	0.414418	-0.113862	0.024209	0.199164	0.23197	0.119091	-0.075706
SNX29P2	-0.116825	0.225056	0.009657	-0.115445	-0.135479	-0.090944	0.342234	0.141422	-0.033469	0.237819	-0.063562	0.61525
SNX31	1.510148	0.669763	-0.186187	1.731916	0.828908	-0.704252	0.139696	-1.020091	-1.519033	-1.318422	-1.603878	0.02501
SNX33	0.230619	0.154682	0.009548	0.040965	-0.0531	-0.151022	0.019468	-0.164937	0.133357	-0.429332	-0.83011	-0.067815
SORBS3	-0.382282	0.208684	-0.174636	-0.245894	-0.245841	0.132398	0.327554	0.227721	0.011206	0.475656	0.023104	0.540968
SORL1	1.182995	0.417939	0.03899	0.366493	0.555991	-0.472696	0.099901	-0.496093	-0.81354	-0.684339	-0.734448	0.06233
SORT1	-0.007481	-0.13513	-0.125988	0.143013	0.548303	0.612099	0.043014	-0.320805	-0.316414	-0.366881	0.335759	-0.079905
SOS1	0.30388	-0.374429	0.084812	0.42163	0.274441	-0.037146	-0.494636	-0.253343	-0.229128	-0.283056	0.083886	-0.396857
SOX15	0.240509	0.199652	0.46157	-0.268724	-0.195548	-0.029836	0.252712	0.364391	1.243891	-0.105258	-0.288949	0.3111
SOX3	-0.08405	0.259688	-0.019591	-0.120489	-0.116274	-0.045692	0.298639	0.083497	-0.001893	0.158187	-0.109213	0.204868
SP1	0.283382	-0.213772	0.317418	0.084312	0.030737	-0.067048	-0.228899	-0.264462	-0.057704	-0.348875	-0.060381	-0.245629
SP4	-0.124818	-0.096601	-0.028443	-0.015577	0.054969	0.04642	-0.049561	0.022617	-0.067434	0.195478	0.493735	-0.117271
SPARC	-0.459566	0.256455	-0.260856	-0.202091	-0.595044	0.00037	0.225444	0.881844	0.30713	0.54942	-0.305779	0.900179
SPATA3	-0.043293	0.186511	-0.029997	-0.080297	-0.083854	-0.009298	0.336962	0.078584	0.008941	0.059912	-0.040353	0.169028
SPECC1	-0.317916	0.007877	-0.194058	-0.246394	-0.211101	0.147533	0.00271	0.530266	0.235919	0.232147	0.078642	0.275314
SPHK1	-0.404787	0.148588	-0.202338	-0.274832	-0.311298	0.034849	0.168783	0.756753	0.64571	0.492778	-0.105875	0.534993
SPI1	-0.551869	0.242682	-0.023233	-0.253667	-0.48575	0.043316	0.334688	0.48452	0.142387	0.990395	-0.272213	0.280718
SPICE1	0.2912	-0.104412	-0.054677	0.257364	0.571267	0.073345	-0.206808	-0.300546	-0.357091	-0.422611	0.09931	-0.026415
SPINK1	1.853817	0.074095	-1.740036	1.598324	2.229073	0.255499	-0.306371	-2.115476	-3.198146	-2.668811	-2.28456	0.065046
SPINT1	0.253754	0.179998	0.029994	0.273925	0.312207	0.174045	0.23393	-0.442266	-0.191185	-1.294022	-0.58822	-0.068892
SPINT2	0.154123	0.196471	0.006853	0.280317	0.355931	0.336424	0.047924	-0.175806	-0.262292	-1.646936	-0.378912	-0.190096
SPNS2	-0.099647	0.294492	-0.225974	0.183556	0.330417	0.555585	0.417378	-0.125656	0.094796	-0.051463	-0.26805	-0.025357
SPON1	-0.392056	0.629198	-0.169129	0.020057	-0.308355	0.150744	0.568113	0.579716	-0.143426	0.314804	-0.441274	1.178822
SPOPL	0.294546	-0.232162	0.017761	0.469808	0.397032	0.143441	-0.267793	-0.206355	-0.191495	-0.217659	0.017587	-0.136534
SPPL3	0.232778	-0.191771	0.110771	0.140777	0.086508	-0.098914	-0.452722	-0.108079	0.104388	-0.329515	0.073615	-0.322835
SPRR1A	0.515944	0.413478	1.191152	0.717358	0.345616	-0.570828	0.757688	-0.203405	2.882087	-1.216804	-0.795506	0.873728
SPRR1B	0.102028	0.514067	1.503883	0.060078	-0.032839	0.128859	0.821939	0.941801	4.596383	-0.636045	-0.126036	1.378674
SPRR2F	-0.055883	0.349372	0.852281	-0.01479	-0.056532	-0.059041	0.307859	0.50146	3.098622	-0.132473	0.25031	0.772657
SPRR2G	-0.138218	0.442972	0.646942	-0.137148	-0.110716	-0.074865	0.506822	0.523946	2.862821	-0.127722	0.272985	0.639352
SPSB1	-0.205019	0.184844	0.105883	-0.08851	-0.444738	-0.029107	0.177975	0.484882	0.270496	0.322792	-0.409529	0.580056
SPTSSB	0.98665	-0.044812	0.049931	0.627165	1.368254	-0.126175	0.394652	-0.753549	-1.03417	-1.12988	-1.032919	0.663868
SRGN	-0.713383	0.016452	0.132873	-0.155343	-0.676947	0.122315	-0.372453	0.547718	0.250663	1.460236	-0.260658	-0.048312
SRPX	-0.222775	0.224465	-0.083367	-0.108174	-0.229395	0.017807	0.273486	0.547402	0.392874	1.322203	-0.076129	0.280047
SRSF10	0.137063	-0.384674	0.041939	0.100179	0.36404	0.15491	-0.37093	-0.182985	-0.127687	-0.196915	0.454178	-0.339847
SRSF7	0.09882	-0.448198	-0.049979	0.144517	0.170138	0.124865	-0.466296	-0.26251	-0.178868	-0.083811	0.280401	-0.343001
SSB	0.192836	-0.324377	0.058686	0.085432	-0.07399	-0.036911	-0.657073	-0.195695	-0.081748	-0.078564	0.116542	-0.369942
SSC5D	-0.09177	0.253984	-0.073434	-0.102703	-0.157087	-0.047334	0.314844	0.18892	0.026749	0.197216	-0.094838	0.382172
SSH3	0.793894	0.358536	0.349514	0.377507	0.036302	-0.33546	0.066132	-0.37921	-0.331764	-0.899288	-1.040832	0.063758
SSUH2	-0.031401	0.136625	-0.043975	-0.106203	-0.06697	-0.012075	0.265574	0.079077	0.070765	0.09076	-0.049184	0.119963
ST3GAL4	0.839824	0.215866	-0.270962	0.190618	0.403357	0.003596	0.152059	-0.228161	-0.474325	-0.198837	-0.403974	0.029247
ST3GAL5	1.109816	0.146489	0.131927	0.556881	0.246107	-0.299249	-0.057754	-0.156261	-0.610256	-0.072092	-0.409263	0.113914
ST5	-0.276728	0.0506	-0.025366	-0.447486	-0.22463	0.005434	0.167524	0.669849	0.46908	0.294588	-0.096472	0.362689
ST6GALNAC5	-0.238717	0.250918	-0.066398	0.003276	-0.198902	0.008798	0.249885	0.446501	0.152041	0.225079	0.159243	0.722965
STAB1	-0.528749	0.306211	0.044135	-0.234804	-0.459835	0.066119	0.431185	0.49027	0.067838	1.127661	-0.308397	0.386352
STARD5	-0.045207	0.202855	0.42926	-0.009876	-0.425954	-0.222674	0.080369	0.253263	0.471851	-0.206333	-0.577321	0.053911
STARD9	-0.209958	0.122308	-0.194665	-0.129634	-0.035342	0.094519	0.087038	0.153907	0.049586	0.379367	0.590117	0.214775
STAT6	0.206813	0.224287	0.10356	0.10841	-0.139554	-0.221862	0.053257	-0.131977	0.005101	-0.029451	-0.82293	0.26479
STMN1	-0.285367	-0.445932	-0.43867	0.172625	0.63748	0.355037	0.108574	-0.109002	-0.342605	-0.268269	0.913125	-0.373653
STPG1	0.280044	-0.208613	-0.116019	0.316959	0.610931	0.264931	-0.111264	-0.311506	-0.02786	-0.417429	-0.166975	-0.269769
STX2	-0.305596	-0.026782	-0.177253	-0.256189	-0.140198	0.258343	-0.102416	0.296843	0.227557	0.539204	0.603419	0.196755
STXBP1	-0.498686	0.074635	-0.169958	-0.28008	0.101384	0.079491	0.090664	0.255268	0.358693	0.563297	1.048346	0.269996
SULF2	-0.660339	0.107577	-0.037229	-0.408434	-0.699643	0.037173	0.321342	1.073445	1.068754	0.742248	0.189728	0.724424
SULT2B1	-0.099211	0.17631	0.279683	-0.05704	-0.071759	-0.015296	0.406981	0.242094	1.311107	-0.170998	-0.150788	0.092743
SUMO1	0.148682	-0.395115	0.039079	0.093724	0.071398	0.036365	-0.679769	-0.059057	-0.087889	-0.201672	0.362834	-0.427741
SUPT16H	0.107586	-0.560613	-0.003688	0.033212	0.240308	0.216912	-0.3643	0.014503	0.106347	-0.135057	0.541425	-0.349109
SUSD1	0.241706	-0.151743	-0.386603	0.17321	0.563777	0.314392	0.030443	-0.118343	-0.450644	-0.007564	-0.164264	-0.195294
SUSD6	-0.371554	0.022002	-0.084652	-0.253348	-0.291816	-0.086138	0.135935	0.480776	0.366785	0.269013	-0.002478	0.339678
SUZ12	0.069755	-0.697846	-0.029214	0.215916	0.510341	0.123139	-0.699229	-0.366696	-0.057419	-0.343258	0.468953	-0.605517
SV2A	-0.199508	0.041559	-0.088715	0.010476	0.091972	0.016028	0.208306	0.152981	-0.060539	0.505142	0.984138	0.179227
SYPL1	0.561463	-0.240575	0.60253	0.28727	0.057297	-0.235394	-0.440206	-0.17881	0.262962	-0.483561	-0.726412	-0.280779
SYT11	-0.279824	0.119175	-0.11704	-0.072517	-0.255908	-0.014701	0.113845	0.282883	-0.045347	0.728189	1.144788	0.644849
SYTL1	0.287457	0.292779	0.290693	-0.102734	-0.231532	-0.185715	0.193355	-0.019582	-0.040423	-0.41477	-0.474708	0.021744
TACC1	0.302341	0.11973	-0.422237	0.671844	0.312339	0.381503	-0.17189	-0.128916	-0.445756	0.140312	-0.539859	0.101744
TACSTD2	0.184614	0.031533	0.061662	0.169998	0.335607	-0.396742	0.271639	-0.471516	-0.141764	-2.203617	-2.440157	0.042933
TAGLN	-0.579647	0.629752	-0.25241	-0.298417	-0.655311	-0.064145	0.445842	0.906282	0.065764	0.537309	-0.497559	1.328538
TBC1D1	0.250737	-0.050887	-0.372847	0.483592	0.705644	0.12919	0.022358	-0.350567	-0.687927	-0.130299	-0.01736	-0.271883
TBC1D2	-0.043238	0.156926	0.180831	-0.214829	-0.439726	-0.074597	-0.003036	0.326074	0.571358	0.185309	-0.954323	0.032599
TBC1D9	0.340565	-0.0274	-0.071079	0.557111	0.775666	0.058524	-0.002971	-0.277089	-0.599799	-0.172469	-0.487408	-0.195561
TBX2	0.496558	0.328367	-0.445177	0.522885	0.80707	0.002192	0.317314	-0.391689	-0.629837	-0.205554	-0.622657	-0.007628
TBX3	0.902074	0.333328	0.138661	0.519485	0.253005	-0.816155	0.325831	-0.751043	-1.351593	-0.707482	-0.958094	-0.097053
TBXAS1	-0.315583	0.17992	0.10695	-0.143271	-0.285189	0.085528	0.0397	0.311128	0.015887	0.791232	-0.119625	0.305202
TCAIM	0.541906	-0.176916	0.128368	0.267189	0.606484	0.115702	-0.22726	-0.295135	-0.28031	-0.309684	-0.020836	-0.381905
TCF19	-0.141158	-0.294864	-0.297037	0.066209	0.666685	0.344133	0.043848	-0.042355	0.092243	-0.080739	0.321239	-0.306569
TDRKH	-0.009957	-0.213592	-0.132541	0.256185	0.696306	0.424773	-0.004185	-0.163299	-0.290031	-0.189724	0.409655	-0.251044
TESC	1.441921	0.652726	-0.009644	0.880976	0.064316	-0.190223	0.251964	-0.238655	-0.476199	-0.082878	-0.176448	0.446953
TESK2	0.061834	0.079884	-0.103313	0.375135	0.811435	0.226936	0.463222	-0.148789	-0.133404	-0.166581	-0.101774	0.18432
TGFB1I1	-0.266372	0.282162	-0.109018	-0.277139	-0.267399	-0.017052	0.391829	0.478455	0.041627	0.659238	-0.100004	0.655881
TGFB3	-0.584037	0.220488	-0.279282	-0.043362	-0.631881	0.021551	0.44067	0.882285	0.295425	0.813201	-0.00823	0.87991
TGFBI	-0.675273	0.171262	-0.171559	-0.447138	-0.717701	0.061014	0.071278	1.379248	1.125171	1.212953	-0.198803	0.582055
TGM1	-0.089539	0.140198	0.284254	-0.109498	-0.093905	0.069028	0.266292	0.377413	1.86438	-0.036709	-0.139352	0.353962
TGM2	-0.842482	0.393065	-0.073381	-0.396076	-0.51433	0.998768	0.523745	1.14484	-0.191344	1.098657	-0.616647	0.663441
THEM6	0.549985	0.140299	0.072551	0.247139	0.190474	-0.139076	0.187803	-0.297621	-0.212664	-0.557255	-0.325606	-0.081142
THEMIS2	-0.514332	0.149547	-0.012287	-0.125141	-0.379206	0.161669	0.310865	0.415551	0.271901	0.965059	-0.249676	0.051531
THOC7	0.275747	-0.601625	0.275212	0.251448	0.289065	0.162547	-0.739387	-0.240396	0.103355	-0.207518	0.098233	-0.491375
THY1	-0.427442	0.331211	-0.190357	-0.133718	-0.522051	0.102204	0.310346	0.930063	0.317349	0.485591	-0.101836	1.125988
TINAGL1	0.54769	0.352671	0.222615	0.131209	0.047636	0.26931	0.04467	0.117111	-0.561445	-1.200427	-1.741253	0.211068
TJP2	0.338232	-0.102947	-0.022041	0.131453	0.410163	0.31241	0.124821	-0.501616	-0.276303	-1.081026	-0.331934	-0.32321
TLCD1	0.176798	0.067418	-0.031763	0.515989	0.363276	0.168968	0.122808	-0.137956	-0.127107	-0.361123	-0.159597	-0.113396
TLE2	0.278588	0.177752	-0.368544	0.475292	0.962815	0.23977	0.258581	-0.616006	-1.098359	-0.77497	-0.265089	-0.241842
TLN1	-0.314585	0.054336	-0.173956	-0.216289	-0.175229	0.125124	-0.027347	0.343719	0.170051	0.760507	0.007695	0.232462
TMC5	-0.134685	0.266961	0.097353	0.050064	0.662048	0.945918	0.485096	-0.120177	-0.078147	-0.247997	0.40364	0.034546
TMC7	1.261254	0.247813	0.228804	0.702474	0.40765	-0.4562	-0.139355	-0.360994	-0.562103	-0.702006	-0.691769	0.100899
TMEM125	-0.060033	0.164523	-0.117417	-0.000809	0.242312	0.405905	0.486356	-0.171494	-0.254335	-0.393428	-0.012656	-0.001366
TMEM130	-0.088484	0.254128	-0.070242	-0.08115	-0.155652	-0.001588	0.320339	0.09401	0.063874	0.137137	-0.066893	0.376102
TMEM151A	-0.137315	0.277039	-0.03693	-0.104522	-0.123678	-0.013153	0.308691	0.103182	0.054128	0.112887	-0.068754	0.275826
TMEM154	0.881105	-0.119927	0.209947	0.330285	0.415882	-0.27135	-0.164764	-0.251766	0.28791	-0.694337	-1.113397	-0.242856
TMEM159	0.396553	0.058613	0.074358	0.465708	0.059443	-0.146077	-0.110525	-0.270616	0.009534	-0.558241	-0.840777	-0.12652
TMEM176B	-0.627132	0.232146	-0.044649	-0.149298	-0.424605	-0.079069	0.216794	0.385483	-0.181654	0.737938	0.148014	0.329178
TMEM178A	0.065686	0.126506	-0.044018	-0.105967	-0.092244	-0.034946	0.203891	0.018398	-0.088765	0.020977	0.052467	0.341318
TMEM184A	0.288651	0.229416	0.017963	0.438437	0.228313	-0.103535	0.157753	-0.37879	-0.114879	-0.567976	-0.612843	-0.141114
TMEM19	0.282681	-0.133104	0.566211	0.144338	0.054408	-0.205814	-0.286278	0.03979	0.025486	-0.145765	0.00453	0.00297
TMEM198B	0.335648	0.181052	0.047732	0.185787	0.007066	-0.282335	0.048015	-0.171619	-0.245573	0.010527	-0.114314	0.11429
TMEM2	0.465228	-0.095211	-0.476808	0.470483	0.680889	0.483724	-0.266287	-0.18222	-0.662525	-0.324962	-0.456374	-0.244689
TMEM33	0.091733	-0.042814	0.26786	0.060362	0.042397	-0.042161	-0.160867	-0.039334	0.123306	-0.08197	0.0458	-0.119096
TMEM51-AS1	0.855287	0.162375	0.273158	0.107478	0.503552	0.145064	0.40763	-0.221738	-0.226929	-0.316629	-0.254464	0.076099
TMEM52	-0.058673	0.255009	-0.060128	-0.130365	-0.097312	-0.080491	0.331917	0.128186	0.008516	0.109867	-0.072912	0.215938
TMEM82	-0.028044	0.195102	-0.020262	-0.065915	-0.083434	-0.093515	0.321727	0.098916	0.011831	0.074574	-0.094454	0.14209
TMEM87B	0.336872	-0.241565	0.163069	0.256725	0.166797	-0.004586	-0.543007	-0.119808	-0.041905	-0.134811	-0.322773	-0.245315
TMEM92	-0.149004	0.216176	0.096373	-0.202779	-0.149955	0.000687	0.191003	0.215282	0.342523	0.007723	-0.112082	0.494578
TMEM97	1.093383	0.055343	-0.521047	1.595452	1.470204	-0.119047	0.179516	-1.089241	-1.269217	-1.170634	-0.001062	-0.283223
TMPRSS4	0.870646	0.273077	1.5462	-0.751615	-0.959557	-0.692765	0.147087	-0.13776	1.111042	-1.570415	-1.29382	0.07503
TMSB10	-0.443965	-0.258454	-0.194063	-0.087975	0.037962	0.203264	-0.041997	0.210782	0.183395	0.183795	0.099979	-0.098771
TMTC3	0.224442	-0.38333	0.470281	0.041327	0.03453	-0.163725	-0.619468	-0.032392	0.417458	-0.406794	-0.070306	-0.045631
TNC	-0.837035	0.084367	0.119826	-0.608897	-0.716824	0.138656	0.514331	1.66053	1.461953	1.733006	-0.012656	0.853034
TNFRSF12A	-0.338045	0.126259	-0.127122	-0.249153	-0.204192	0.3627	0.266692	0.685872	0.356473	0.532278	-0.528518	0.446868
TNFRSF1A	-0.078275	0.033257	0.201059	-0.218457	-0.262615	-0.082068	-0.131223	0.269558	0.265998	0.196717	-0.666728	0.152122
TNFRSF21	0.525773	0.060476	0.11358	0.15861	0.339259	-0.050761	0.05166	-0.394758	-0.75825	-1.660224	-1.462274	0.12953
TNFRSF8	-0.121061	0.210788	-0.018668	-0.12677	-0.123227	-0.03855	0.298697	0.14434	0.05467	0.178039	-0.087865	0.205424
TNRC6C	-0.063955	0.036782	-0.018605	0.003183	0.103961	-0.035252	-0.05295	-0.020638	-0.333111	0.22313	0.698154	0.185382
TNS1	-0.367923	0.564237	0.035803	-0.076302	-0.434329	0.149483	0.437997	0.66264	-0.034411	0.660976	-0.139628	1.068412
TNS4	0.523666	-0.021124	0.618743	-0.374167	-1.371898	-1.635899	-0.744429	0.488401	0.980738	-1.581327	-1.810211	0.090956
TOB1	0.635241	-0.045811	0.066221	0.622885	0.728313	-0.383494	-0.344848	-0.736104	-0.574679	-1.101932	-0.698764	-0.261103
TOM1L1	0.328188	-0.274177	0.042316	0.289902	0.661348	-0.076313	-0.30284	-0.488564	-0.205981	-0.502159	0.25986	-0.371639
TOP2B	1.001875	-0.371544	0.114014	0.845265	0.985301	-0.010233	-0.484228	-0.713584	-0.923422	-0.756078	0.201562	-0.502133
TOPBP1	-0.092121	-0.530316	-0.057735	0.208403	0.39733	0.224603	-0.313589	-0.125943	0.071125	-0.183564	0.614429	-0.412649
TOX3	1.403712	0.277482	-0.211515	0.924931	0.799231	-0.054457	-0.149489	-0.783364	-1.089256	-0.760425	0.139215	0.233239
TP53TG1	0.544142	-0.02427	0.268492	0.159964	0.100995	-0.217099	-0.160551	-0.062086	-0.209436	-0.225684	-0.362768	0.127356
TP63	0.53214	-0.200216	0.801288	0.006325	-1.3621	-1.792648	-0.424385	0.098778	1.180373	-1.836426	-2.255172	0.053512
TPBG	-0.246979	0.144603	0.016619	-0.297151	-0.268302	0.046749	0.362999	0.365603	0.429099	0.113507	-0.21541	0.402008
TPD52L1	-0.161693	-0.051235	0.250593	-0.007836	-0.214921	0.064319	-0.012249	0.299761	0.968794	-0.283604	-0.069382	0.358271
TPM1	-0.32687	0.142941	-0.272832	-0.26543	-0.194137	0.54897	-0.046324	0.612759	-0.055464	0.411551	0.016653	0.632689
TPM2	-0.59843	0.563989	-0.175125	-0.340246	-0.526053	-0.049329	0.50046	0.871372	0.231596	1.255503	0.062185	1.263203
TPSD1	-0.106897	0.287045	-0.042487	-0.100858	-0.171876	-0.088225	0.31677	0.184814	0.033439	0.175715	-0.211806	0.289746
TRA2B	-0.077409	-0.242633	-0.009874	-0.072401	0.092267	0.142647	-0.134709	-0.024328	0.07319	-0.031128	0.44149	-0.14693
TRABD	0.025116	0.247879	0.027461	-0.031526	-0.210997	-0.095619	0.225756	0.069831	-0.06251	0.056657	-0.198948	0.149879
TRAK1	0.807077	0.174648	-0.133531	0.662653	0.734665	-0.04486	0.036429	-0.593361	-0.682714	-0.793076	-0.679642	-0.247988
TREM1	-0.162278	0.073428	0.080345	-0.237675	-0.204724	0.149397	0.059264	0.552356	1.488262	0.94224	-0.248337	0.188028
TRIM24	0.474111	-0.145801	-0.250013	0.772311	0.727628	0.235653	-0.413545	-0.589945	-0.772139	-0.595408	-0.02454	-0.312855
TRIM29	0.304958	0.021366	0.828788	-0.152614	-1.105476	-1.078812	-0.105526	-0.039104	0.96363	-1.943536	-1.829384	-0.28339
TRIM45	0.068817	-0.028457	-0.110582	0.194229	0.384542	0.147095	0.125159	-0.184459	-0.224884	-0.204758	0.088663	0.007858
TRIM47	-0.293691	0.106741	0.064819	-0.297087	-0.252374	0.097768	0.22683	0.374975	0.284371	0.200924	-0.056989	0.253884
TRIM7	0.016566	0.195842	0.161451	-0.181347	-0.071847	-0.130808	0.149916	0.106313	0.282844	0.040298	-0.194614	-0.015402
TRPV2	-0.421893	0.173244	-0.068897	-0.142022	-0.315657	0.133845	0.191737	0.404462	-0.043281	0.79764	-0.138316	0.246591
TSPAN6	0.673004	-0.102599	-0.01927	0.717387	0.841855	-0.254649	-0.033302	-0.619478	-0.758791	-1.182065	-0.297824	-0.378921
TSPO	0.197575	0.23618	0.113357	-0.004377	-0.208676	-0.252595	0.126699	0.063768	0.085076	0.07883	-0.617576	0.028498
TTC22	0.159523	0.17806	0.406676	-0.157467	0.003607	-0.141992	0.262715	-0.202244	0.349753	-0.701086	-0.642009	0.078469
TTC39A	0.13563	0.098597	-0.086614	0.354538	0.645846	0.346569	0.141582	-0.357957	-0.24804	-0.626568	-0.313233	-0.2005
TTC7A	-0.399526	-0.002924	-0.170694	-0.155261	-0.07005	0.333859	0.120803	0.28024	0.069217	0.024856	-0.238177	0.177804
TUBA1A	-0.561177	-0.076536	-0.321362	-0.033247	0.000899	-0.020096	0.05888	0.481276	-0.122948	0.796923	1.305381	0.413381
TUBA4A	-0.020042	0.12553	0.326868	-0.386984	-0.35099	-0.08841	-0.01755	0.636167	1.08744	-0.036621	-0.35746	0.113706
TUBB2A	-0.601647	-0.163655	-0.566222	-0.335545	0.094938	0.310422	-0.019157	0.593798	0.806345	0.918239	1.756661	0.263064
TUBB2B	-0.11349	0.221967	-0.093354	-0.114157	-0.024194	0.026842	0.151504	0.117199	-0.008675	0.456982	1.586937	0.273859
TUBB6	-0.333627	0.233064	-0.090884	-0.274481	-0.308242	-0.060209	0.291765	0.627718	0.632697	0.719114	0.041497	0.36611
TWF1	0.353382	-0.368071	0.447206	0.289851	0.200361	-0.184712	-0.594536	-0.193592	0.273751	-0.384242	-0.328787	-0.275408
TWSG1	0.028776	-0.08781	-0.176437	0.246941	0.927041	0.23859	0.227201	0.097037	-0.133852	-0.105136	-0.230935	-0.082995
TYROBP	-0.532101	0.212262	0.047807	-0.2217	-0.44832	0.072631	0.240503	0.380425	0.080343	0.859116	-0.206653	0.127335
U2SURP	0.175746	-0.348583	0.13127	0.134305	0.125918	0.002636	-0.556606	-0.153115	0.072981	-0.164358	0.224368	-0.294761
UBA2	0.072853	-0.480729	0.080912	0.240212	0.285824	0.131643	-0.522553	-0.154135	0.05172	-0.19341	0.477464	-0.504693
UBA6	0.090008	-0.466602	0.324194	0.114253	0.140577	0.03268	-0.678778	0.217636	0.427703	-0.220793	-0.136599	-0.435122
UBE2D3	0.14071	-0.401898	0.128539	0.098851	0.006861	-0.071193	-0.607894	-0.083705	0.043506	-0.123541	-0.119165	-0.433171
UBE2K	0.213973	-0.33889	0.110952	0.15664	0.181702	-0.025935	-0.556578	-0.241424	0.078464	-0.238324	0.082696	-0.318167
UCHL3	0.230974	-0.423576	0.188467	0.146427	0.11755	0.100404	-0.734918	-0.064752	0.469658	-0.43621	-0.134246	-0.55592
UCN2	-0.055349	0.161131	0.029751	-0.172473	-0.267973	-0.136644	0.210069	0.571298	0.476699	0.173851	-0.319829	0.306731
UNC5B	0.310535	0.244443	0.078165	-0.110261	-0.417308	-0.396452	-0.056809	0.230279	0.019472	0.058856	0.023537	0.446768
UNCX	-0.078295	0.26407	-0.002677	-0.114056	-0.156549	-0.074199	0.386503	0.129423	0.002511	0.136266	-0.111098	0.304263
UPK1A	1.570792	0.433761	-0.836519	2.006212	2.575566	-0.263543	1.085855	-1.73187	-2.226485	-2.130373	-1.970637	-0.053425
UPK1A-AS1	1.412556	0.557176	-0.72152	1.820468	2.330645	-0.127964	1.13212	-1.470697	-1.863166	-1.730553	-1.648726	0.054297
UPK2	1.407836	0.459563	-0.989293	1.422089	1.6802	0.163505	0.880071	-1.291921	-1.884332	-1.668744	-2.018836	-0.650553
UPK3A	0.989025	0.623226	-0.207418	1.563495	1.259052	0.165226	0.489089	-0.281919	-0.581641	-0.412939	-0.493386	0.355298
UQCRBP1	0.494556	-0.440876	0.165615	0.356503	0.25185	-0.034181	-0.73187	-0.345447	-0.276134	-0.375737	-0.08173	-0.470799
USMG5	0.469522	-0.404935	0.198985	0.176534	-0.129739	-0.115593	-0.834476	-0.174495	0.138712	-0.176715	0.01417	-0.345753
USP25	-0.117459	-0.330935	-0.005109	-0.057787	0.309664	0.509256	-0.413866	-0.025338	0.032192	0.121764	0.017844	-0.360992
USP3	0.49585	-0.104595	0.151196	0.279965	0.131123	0.00121	-0.366561	-0.355744	-0.317866	-0.255487	0.062395	-0.213554
USP34	0.244421	-0.456339	0.14574	0.278408	0.22317	0.022764	-0.604855	-0.249749	-0.175724	-0.220846	0.176675	-0.416858
USP46	0.302162	-0.090942	0.018095	0.459268	0.678602	-0.004973	0.011791	-0.292752	-0.285343	-0.418359	-0.178077	-0.090298
UXS1	0.18551	-0.085599	-0.116178	0.249079	0.720613	0.435936	-0.319023	-0.155911	-0.245977	-0.183004	-0.197622	-0.277963
VAMP8	0.223245	0.039073	-0.069958	0.295628	0.359255	0.064265	0.1329	-0.118975	-0.116333	-0.456	-0.934492	-0.121064
VASN	-0.351772	0.204412	-0.337869	-0.134363	-0.094499	0.305871	0.377828	0.253989	-0.134787	0.34403	-0.17938	0.430228
VAT1	-0.116901	0.049357	-0.32112	0.189517	0.325376	0.287358	0.268104	0.058487	-0.085324	0.140948	-0.266036	0.015194
VBP1	0.113017	-0.465715	0.003973	0.142662	0.317292	0.001415	-0.385409	-0.140961	0.110665	-0.047696	0.469296	-0.422492
VDR	-0.168073	0.111548	0.132372	-0.354702	-0.566064	-0.133042	-0.027623	0.439909	0.540061	0.185291	-0.565443	0.224875
VGLL1	0.653892	-0.115277	-0.681066	0.787876	1.386746	1.117878	0.227902	-0.946889	-1.534339	-1.838674	-1.987677	-0.518369
VGLL3	0.656648	0.04891	-0.689383	0.655353	1.363382	1.432362	-0.36136	0.142502	-0.740336	-0.245503	-1.102034	-0.258947
VIM	-0.6914	0.219718	-0.234589	-0.292085	-0.586338	-0.057627	0.105528	0.641069	-0.002776	1.420445	0.015942	0.638409
VPS13D	0.148536	-0.168416	0.23961	0.075011	0.124178	-0.100171	-0.134774	-0.166855	0.0601	-0.09001	-0.188754	0.000879
VPS35	0.370554	-0.197095	0.068252	0.367525	0.112527	-0.13402	-0.503782	-0.259169	-0.153772	-0.427431	-0.277015	-0.236494
VSIG2	0.875438	0.263384	-0.075895	0.514976	0.767318	-0.389264	0.282441	-0.891888	-1.230817	-1.139547	-1.264655	-0.179234
VSIG4	-0.493029	0.165654	0.125036	-0.213105	-0.389209	0.219652	0.269497	0.606009	0.426592	1.530484	-0.214859	0.128779
VSTM2L	-0.167762	0.2037	-0.081528	-0.08556	-0.133837	0.456935	0.13483	0.14942	0.067006	0.220686	0.12705	0.116519
VSTM4	-0.075036	0.13893	-0.019445	-0.131356	-0.128711	-0.011403	0.191727	0.136805	-0.015283	0.120325	-0.08673	0.316216
VWA8	0.695698	0.017856	0.530733	0.220387	-0.110454	-0.237279	-0.259998	-0.176649	0.006066	-0.256853	-0.176998	-0.077851
WFDC1	0.06583	0.386252	0.057722	-0.06389	-0.075678	-0.124006	0.367389	0.086282	-0.144872	0.129319	-0.30763	0.649762
WFDC5	0.006523	0.20818	0.072628	-0.121429	-0.068195	-0.06447	0.235922	0.21539	0.840612	-0.021559	-0.143005	0.28911
WIPF1	-0.701759	0.162533	0.012882	-0.091557	-0.512283	-0.018606	0.035211	0.46628	-0.056897	0.945349	-0.038878	0.283546
WISP1	-0.251354	0.264885	-0.061133	-0.119231	-0.31791	0.007344	0.241903	0.602972	0.382074	0.283792	-0.106267	0.440541
WNT7B	0.359128	0.333188	0.319865	0.096681	-0.122017	-0.195175	0.06464	-0.058638	-0.003596	-0.676123	-0.89337	-0.006222
XAGE2	-0.013345	0.131274	0.018371	-0.047051	0.033783	0.618255	0.049375	0.082638	0.111896	0.104959	0.062618	0.030382
XPO1	0.035199	-0.670223	0.052028	0.193011	0.204708	0.113685	-0.819991	-0.220062	-0.00524	-0.184637	0.450506	-0.720001
XYLB	0.13346	-0.057947	-0.083584	0.421962	0.632974	0.077457	0.044358	-0.329231	-0.477641	-0.270296	0.014261	-0.316493
YPEL1	-0.131068	-0.058595	-0.365062	0.107958	0.637243	0.277198	0.23751	-0.15861	-0.524934	-0.059407	0.606253	-0.106089
YWHAE	0.137805	-0.424123	-0.099165	0.000717	0.295863	0.085531	-0.371208	-0.123044	0.176535	-0.085453	0.232951	-0.323176
ZBTB42	-0.011289	0.167432	0.059855	0.022753	0.233411	0.002044	0.562948	-0.060884	-0.171687	-0.195591	-0.161552	0.031651
ZBTB7C	0.742371	0.235734	0.339969	0.436871	0.652336	-0.345051	0.250963	-0.786214	-0.473076	-0.981228	-0.943601	-0.21813
ZC3H12D	-0.132477	0.266587	-0.013686	-0.134998	-0.173185	-0.019774	0.28595	0.158533	-0.023859	0.219802	-0.123974	0.279617
ZCCHC24	-0.254974	0.358226	-0.099804	-0.105518	-0.331156	-0.069508	0.334753	0.371204	0.001998	0.572122	-0.223684	0.656385
ZDHHC20	0.445476	-0.190411	0.00095	0.24663	0.320629	0.012646	-0.112978	-0.230159	-0.191363	-0.20271	-0.075964	-0.291883
ZEB2	-0.567232	0.179246	-0.028933	-0.095254	-0.424059	0.060921	0.105507	0.483172	-0.043655	1.382801	0.001797	0.575357
ZFHX3	0.393857	0.223763	-0.055332	0.509315	0.243801	-0.083449	0.047586	-0.334124	-0.625158	-0.380502	-0.18684	0.107682
ZMIZ1	0.456052	0.161232	-0.009322	0.117455	-0.250186	-0.439775	0.107517	-0.026351	-0.184903	-0.003118	0.035026	0.384575
ZMYND11	0.195895	-0.149308	0.03986	0.338332	0.174594	0.018869	-0.271092	-0.24178	-0.375816	-0.245311	0.003461	-0.166169
ZNF121	0.645241	-0.20374	0.248567	0.306054	0.144632	-0.060588	-0.372813	-0.363964	-0.043619	-0.47604	0.079555	-0.336286
ZNF208	0.365283	-0.089561	-0.097829	0.48278	0.405285	0.137033	-0.298125	-0.34785	-0.588754	-0.361915	0.125796	0.015204
ZNF254	0.493089	-0.242989	-0.138308	0.48451	0.558032	0.107765	-0.283207	-0.425867	-0.707323	-0.470248	0.177924	-0.019055
ZNF257	0.433125	-0.134612	-0.23561	0.471716	0.475198	0.062484	-0.414593	-0.52043	-0.869534	-0.549109	-0.04455	-0.20361
ZNF28	0.292161	-0.092695	-0.007737	0.479153	0.476022	0.094494	-0.2963	-0.211545	-0.358589	-0.401646	-0.064593	-0.219315
ZNF385A	0.391125	0.301989	0.3368	-0.024138	-0.662067	-0.665084	-0.075642	0.029926	0.363542	-0.130885	-0.574612	0.291802
ZNF428	-0.071712	0.030466	-0.063979	-0.049077	0.117941	-0.009825	0.296699	-0.043859	-0.222976	0.029869	0.581906	0.198768
ZNF436	0.428502	0.082106	0.172223	0.428727	0.378509	-0.116434	0.023923	-0.310351	-0.376225	-0.546545	-0.572085	0.060234
ZNF469	-0.245796	0.281425	-0.128617	-0.145089	-0.29818	-0.103838	0.302595	0.549909	0.288071	0.280893	-0.122431	0.650668
ZNF704	0.212271	-0.186056	-0.339231	0.26248	0.886563	0.28197	0.273996	-0.50851	-0.75746	-0.782192	0.664991	-0.309563
ZNF766	0.247435	-0.095762	0.122114	0.389023	0.338365	-0.06422	-0.272014	-0.101123	-0.335029	-0.237266	0.022804	-0.178641
ZNF805	0.190612	-0.243756	0.156649	0.274988	0.16659	-0.104615	-0.542481	-0.021695	-0.180446	-0.213365	0.00881	-0.221544
ZNF823	0.687967	-0.165649	-0.12645	0.556166	0.808081	0.317965	-0.261923	-0.456313	-0.391823	-0.495263	-0.170897	-0.263
ZNF91	0.633589	-0.212707	-0.08069	0.613522	0.883235	0.131664	-0.538917	-0.782347	-1.305211	-0.964922	-0.290637	-0.182595
ZNF93	0.635026	0.00432	-0.493099	0.500255	0.547943	0.177704	-0.444052	-0.589809	-1.329343	-0.743696	-0.118802	-0.07406
ZNHIT6	0.316495	-0.193213	0.052558	0.519566	0.606263	0.038538	-0.182225	-0.177632	-0.151872	-0.234373	-0.155466	-0.307717
ZYG11B	0.272173	-0.180209	-0.002285	0.376523	0.423479	-0.037707	-0.134626	-0.272835	-0.204997	-0.252422	0.131929	-0.111342
ZYX	-0.434371	0.109376	0.084765	-0.25646	-0.475618	0.095418	0.202285	0.519774	0.236857	0.791128	-0.529515	0.375912
